# Supplementary material for: Quantitative iTRAQ Proteomics Revealed Possible Roles for Antioxidant Proteins in Sorghum Aluminum Tolerance
Source: Front Plant Sci. 2017 Jan 9;7:2043. doi: 10.3389/fpls.2016.02043 (PMC5220100; doi:10.3389/fpls.2016.02043)
Supplement: Supplemental Data 1 — Proteome profiling. [file DataSheet1.XLSX]

## Sheet: set1
column head		explanation
prot_hit_num		protein hit rank
prot_acc		protein accession number
prot_desc		protein description (lcd454_G14ordered database doesn't provid this information)
prot_score		protein score, which are derived from weighted peptides score so called MUPID score.
prot_mass		mass of the protein
prot_matches_sig		Significant peptide # matching to the protein
prot_sequences_sig		Unique peptide # to the protein with significance										label information
prot_cover		protein sequence coverage										Set1---BP 30 days
prot_pi		pI value of the protien										internal Std		113
prot_seq		protein sequence										internal Std		114
Detabase:		SorghumBicolor_ProteinRef_NCBI_9Dec14.fasta										BP30D Al+1		115
												BP 30D ck2		116
												BP30D Al+3		117
												BP 30D ck1		118
												BP30D Al+2		119
												BP 30D ck3		121
prot_hit_num	prot_acc	prot_desc	prot_score	prot_mass	prot_matches_sig	prot_sequences_sig	prot_cover	prot_pi	115/113 ratio	115/113 Pep#	115/114 ratio	115/114 Pep#	116/113 ratio	116/113 Pep#	116/114 ratio	116/114 Pep#	117/113 ratio	117/113 Pep#	117/114 ratio	117/114 Pep#	118/113 ratio	118/113 Pep#	118/114 ratio	118/114 Pep#	119/113 ratio	119/113 Pep#	119/114 ratio	119/114 Pep#	121/113 ratio	121/113 Pep#	121/114 ratio	121/114 Pep#
1	gi|241932232	hypothetical protein SORBIDRAFT_04g025120 [Sorghum bicolor]	46134	45237	1905	27	85.5	6.61	1.057	560	1.067	522	1.397	535	1.429	561	1.022	549	1.042	537	1.398	542	1.437	556	0.963	533	0.981	525	1.32	528	1.351	536
2	gi|241930919	hypothetical protein SORBIDRAFT_03g043140 [Sorghum bicolor]	43223	48332	1612	36	83.1	6.96	0.93	938	0.917	904	1.033	919	1.016	951	0.971	924	0.939	942	0.992	928	0.97	924	0.934	907	0.918	923	1.011	895	0.992	905
3	gi|241928310	hypothetical protein SORBIDRAFT_03g034200 [Sorghum bicolor]	43087	113518	1746	59	74.7	5.93	0.932	796	0.961	790	1.066	794	1.093	806	0.917	793	0.943	797	1.056	796	1.083	796	0.863	783	0.886	784	1.065	786	1.092	794
4	gi|222876001	sucrose synthase [Sorghum bicolor]	41669	106273	2110	56	66.5	5.82	1.006	1462	1.001	1452	1.235	1462	1.223	1472	0.985	1462	0.977	1462	1.149	1458	1.136	1470	1.011	1441	1.003	1441	1.172	1455	1.16	1459
5	gi|241943046	hypothetical protein SORBIDRAFT_08g018750 [Sorghum bicolor]	40438	87435	1543	47	72.6	5.13	1.015	241	0.964	232	1.048	239	0.994	238	1.086	238	1.031	241	1.066	240	1.007	231	0.972	236	0.922	233	1.034	234	0.979	232
6	gi|241928137	hypothetical protein SORBIDRAFT_03g031470 [Sorghum bicolor]	30891	64758	1038	27	72.7	5.94	1.161	24	1.236	24	1.113	24	1.171	25	0.939	23	1.046	24	0.997	24	1.054	26	1.082	24	1.156	25	1.028	24	1.121	24
7	gi|241919015	hypothetical protein SORBIDRAFT_01g033060 [Sorghum bicolor]	30878	106485	1468	52	65.4	6.03	0.83	997	0.797	994	1.43	998	1.362	1015	0.829	992	0.794	997	1.297	998	1.233	1007	0.791	982	0.757	975	1.395	997	1.33	1006
8	gi|18483235	methionine synthase protein [Sorghum bicolor]	30445	99877	1188	43	64.2	5.93	0.979	997	0.996	982	1.094	991	1.108	994	0.946	995	0.961	994	1.083	996	1.096	987	0.895	987	0.908	986	1.1	983	1.115	980
9	gi|4388533	F1-ATP synthase, beta subunit, partial [Sorghum bicolor]	30306	54672	1023	27	83.3	5.25	1.163	19	1.179	19	1.077	19	1.087	19	1.094	19	1.11	18	1.203	18	1.209	19	1.141	17	1.153	19	1.152	19	1.165	18
10	gi|241921951	hypothetical protein SORBIDRAFT_01g039530 [Sorghum bicolor]	29919	87520	1133	39	63.6	5.09	1.111	103	1.089	104	0.704	102	0.685	102	1.172	103	1.147	104	0.75	101	0.732	100	1.052	102	1.036	104	0.707	102	0.69	103
11	gi|219789583	unnamed protein product [Sorghum bicolor]	25354	41802	882	19	72.6	5.76	1.056	832	1.022	825	1.194	835	1.153	834	1.095	833	1.062	832	1.156	835	1.114	832	1.009	828	0.976	829	1.164	824	1.124	822
12	gi|114309647	ATPase subunit 1 (mitochondrion) [Sorghum bicolor]	25143	63483	874	25	58.7	5.71	1.195	78	1.197	78	0.921	78	0.916	77	1.194	78	1.194	78	0.963	77	0.953	77	1.049	78	1.047	78	0.994	78	0.99	77
13	gi|241928586	hypothetical protein SORBIDRAFT_03g039360 [Sorghum bicolor]	24810	87926	1034	34	54.6	5.1	1.421	6	1.294	6	0.57	6	0.516	6	1.495	6	1.36	6	0.794	5	0.677	5	1.54	5	1.209	5	0.911	6	0.727	5
14	gi|241946504	hypothetical protein SORBIDRAFT_09g022580 [Sorghum bicolor]	24162	88011	1039	34	59	5.13	1.074	82	1.08	82	1.133	81	1.138	82	1.12	81	1.128	82	1.108	81	1.108	82	0.99	82	0.994	83	1.135	82	1.138	83
15	gi|9408184	F0-F1 ATPase alpha subunit, partial (mitochondrion) [Sorghum bicolor]	23962	53576	810	21	57.6	5.96	1.21	15	1.236	15	1.032	15	1.05	15	1.136	15	1.159	15	1.092	15	1.109	15	0.966	15	0.984	15	1.037	15	1.055	15
16	gi|92429669	putative aconitate hydratase 1 [Sorghum bicolor]	22714	125367	839	48	59.5	6.63	1.084	653	1.046	651	1.089	655	1.046	657	1.088	653	1.048	653	1.076	654	1.032	656	1.014	651	0.975	651	1.047	650	1.008	651
17	gi|241933653	hypothetical protein SORBIDRAFT_04g019020 [Sorghum bicolor]	22184	47876	896	32	80.2	6.28	0.821	344	0.791	328	0.819	343	0.785	357	0.575	355	0.552	343	0.999	341	0.971	355	0.532	346	0.504	336	1.024	328	0.991	337
18	gi|241941154	hypothetical protein SORBIDRAFT_07g028270 [Sorghum bicolor]	21467	105347	965	55	66.3	5	0.989	337	1.001	335	0.971	331	0.98	331	1.016	336	1.028	336	0.975	335	0.982	333	0.963	332	0.973	334	0.939	332	0.947	332
19	gi|241947360	hypothetical protein SORBIDRAFT_0525s002010, partial [Sorghum bicolor]	20632	46435	795	21	65.2	5.57	0.918	7	0.923	7	1.132	7	1.134	7	0.968	7	0.972	7	1.098	7	1.098	7	0.62	7	0.622	7	1.041	7	1.043	7
20	gi|241930301	hypothetical protein SORBIDRAFT_03g031310 [Sorghum bicolor]	20594	276964	842	93	57.5	6.38	1.336	625	1.354	621	0.992	621	1.002	617	1.274	624	1.29	620	1.007	617	1.015	619	1.291	624	1.305	618	0.993	620	1.004	617
21	gi|241928478	hypothetical protein SORBIDRAFT_03g037490 [Sorghum bicolor]	20506	54998	920	26	73.2	4.73	0.8	102	0.878	102	1.131	102	1.236	102	0.9	100	0.974	102	1.043	102	1.138	102	0.818	102	0.894	101	1.218	102	1.331	102
22	gi|241917061	hypothetical protein SORBIDRAFT_10g027010 [Sorghum bicolor]	20226	55544	877	26	73.3	4.75	1.107	147	1.084	148	0.973	147	0.948	148	1.091	147	1.066	148	1.05	148	1.022	147	1.1	145	1.079	148	1.059	147	1.03	147
23	gi|241920210	hypothetical protein SORBIDRAFT_01g006310 [Sorghum bicolor]	19654	54928	869	26	72.8	4.77	1.033	17	0.967	17	1.045	17	0.974	17	1.16	17	1.102	16	1.001	17	0.931	17	1.189	17	1.109	17	1.181	17	1.101	17
24	gi|241924014	hypothetical protein SORBIDRAFT_02g032250 [Sorghum bicolor]	19617	63108	842	30	75.5	5.37	1.205	564	1.231	560	1.134	564	1.152	562	1.147	566	1.17	562	1.081	564	1.098	564	1.043	562	1.06	562	1.105	555	1.124	556
25	gi|241945707	hypothetical protein SORBIDRAFT_09g000750 [Sorghum bicolor]	19289	48271	776	23	69.8	5.24	1.078	78	1.009	75	1.181	78	1.089	79	1.071	78	0.995	79	1.117	77	1.038	78	1.054	77	0.979	79	1.079	78	1.002	80
26	gi|241931437	hypothetical protein SORBIDRAFT_04g004520 [Sorghum bicolor]	19282	55420	812	26	73.3	4.73	0.962	4	0.996	4	1.021	4	1.053	4	1.098	4	1.135	4	1.019	4	1.049	4	0.912	3	0.91	4	1.036	4	1.179	3
27	gi|241922542	hypothetical protein SORBIDRAFT_01g050310 [Sorghum bicolor]	19002	55094	789	25	70.6	4.79	0.637	8	0.611	8	1.195	8	1.14	8	0.659	8	0.631	8	0.954	8	0.89	7	0.613	8	0.586	8	1.115	7	1.142	8
28	gi|241934883	hypothetical protein SORBIDRAFT_05g003880 [Sorghum bicolor]	18664	48212	701	21	67.9	5.31	0.912	43	0.907	43	1.379	43	1.364	43	1.009	42	1.001	42	1.154	43	1.14	43	1.106	42	1.096	42	1.193	42	1.181	42
29	gi|241920810	hypothetical protein SORBIDRAFT_01g017380 [Sorghum bicolor]	18655	47937	720	21	67.9	5.31	1.054	28	1.02	28	1.012	28	0.974	28	1.029	28	0.994	28	0.981	28	0.943	28	1.128	27	1.088	27	0.962	28	0.926	28
30	gi|241941524	hypothetical protein SORBIDRAFT_07g005390 [Sorghum bicolor]	18530	125023	802	45	58.7	6.41	1.132	583	1.092	581	1.092	582	1.049	586	1.14	583	1.098	585	1.073	578	1.03	578	1.041	575	1.002	577	1.063	580	1.021	581
31	gi|241931686	hypothetical protein SORBIDRAFT_04g008720 [Sorghum bicolor]	18525	124100	895	68	75.9	5.74	1.456	634	1.476	629	0.769	625	0.775	626	1.353	634	1.367	631	0.758	626	0.765	623	1.33	630	1.34	633	0.768	622	0.774	622
32	gi|241921027	hypothetical protein SORBIDRAFT_01g020910 [Sorghum bicolor]	18506	106982	720	56	72.3	5.09	1.043	112	0.938	107	1.004	110	0.9	109	1.013	105	0.912	109	1.024	111	0.94	106	0.936	105	0.841	104	1.012	105	0.912	105
33	gi|241920569	hypothetical protein SORBIDRAFT_01g012740 [Sorghum bicolor]	17979	54461	783	23	61.3	4.85	0.974	91	0.91	91	1.306	91	1.216	91	1.069	91	0.998	91	1.21	91	1.125	91	1.035	91	0.965	91	1.272	91	1.185	91
34	gi|241938276	hypothetical protein SORBIDRAFT_06g028450 [Sorghum bicolor]	17815	262004	758	117	72.6	4.62	1.065	755	1.078	749	1.041	751	1.049	753	1.058	752	1.069	752	0.979	749	0.985	751	1.039	750	1.048	752	0.992	750	0.999	750
35	gi|499012	actin [Sorghum bicolor]	17439	48150	674	21	66.8	5.44	0.942	153	0.92	153	1.306	154	1.269	154	0.974	154	0.95	154	1.245	153	1.209	153	1.048	153	1.021	153	1.231	153	1.205	153
36	gi|241919268	hypothetical protein SORBIDRAFT_01g038360 [Sorghum bicolor]	17298	75341	603	28	58.9	5.67	0.952	442	0.989	428	1.481	434	1.534	442	0.939	437	0.977	437	1.292	428	1.334	438	0.899	430	0.933	424	1.376	431	1.423	433
37	gi|241920389	hypothetical protein SORBIDRAFT_01g009570 [Sorghum bicolor]	17194	56174	660	19	65.3	4.96	0.936	326	0.875	327	1.279	328	1.189	328	1.01	328	0.943	326	1.131	326	1.051	326	0.88	325	0.819	325	1.255	327	1.168	327
38	gi|241931470	hypothetical protein SORBIDRAFT_04g005040 [Sorghum bicolor]	16859	79880	703	46	82.8	5.37	1.069	94	1.106	92	1.07	91	1.1	94	1.022	92	1.054	93	1.05	92	1.079	92	1.02	94	1.047	93	1.055	92	1.087	93
39	gi|241923810	hypothetical protein SORBIDRAFT_02g028050 [Sorghum bicolor]	16683	105069	816	54	66.2	5	0.889	12	0.873	12	0.83	12	0.811	12	0.963	12	0.944	12	0.864	12	0.843	12	0.901	12	0.881	12	0.968	12	1.006	11
40	gi|241933739	hypothetical protein SORBIDRAFT_04g021280 [Sorghum bicolor]	16514	128788	601	49	64.3	6.59	0.929	571	0.948	564	1.028	566	1.046	583	0.929	575	0.946	576	1.024	578	1.04	571	0.884	569	0.9	574	1.013	566	1.032	566
41	gi|241917020	hypothetical protein SORBIDRAFT_10g026440 [Sorghum bicolor]	16466	79548	669	46	82.9	5.31	1.249	60	1.309	60	0.881	59	0.916	59	1.253	60	1.311	60	0.956	60	0.995	60	1.168	59	1.22	59	0.867	58	0.909	60
42	gi|241922142	hypothetical protein SORBIDRAFT_01g043060 [Sorghum bicolor]	16354	64467	540	30	72.5	6.05	1.078	479	1.07	477	0.996	476	0.983	480	1.057	480	1.052	478	1.002	475	0.988	477	1.012	478	1.004	476	1.001	474	0.99	474
43	gi|241925931	hypothetical protein SORBIDRAFT_02g028020 [Sorghum bicolor]	16272	104754	807	54	66.2	4.97	0.912	65	1.007	64	0.952	64	1.037	60	0.91	63	0.962	64	0.999	65	1.093	65	0.821	62	0.905	62	1.012	65	1.109	65
44	gi|241919696	hypothetical protein SORBIDRAFT_01g046840 [Sorghum bicolor]	16183	107219	612	51	69.3	5.15	1.161	30	1.148	29	0.892	29	0.88	27	1.141	28	1.124	29	0.925	30	0.906	29	1.096	30	1.081	29	0.905	29	0.887	29
45	gi|241919322	hypothetical protein SORBIDRAFT_01g039390 [Sorghum bicolor]	16023	88117	636	23	33.1	5.19	1.693	13	1.641	13	0.661	11	0.657	12	1.539	13	1.49	13	0.658	12	0.621	12	1.597	12	1.513	12	0.584	9	0.578	9
46	gi|241921907	hypothetical protein SORBIDRAFT_01g038760 [Sorghum bicolor]	15983	32767	628	17	71.6	5.55	1.036	429	1.054	433	1.07	428	1.089	432	1.034	428	1.054	430	1.055	429	1.068	433	1	427	1.02	427	1.078	428	1.095	432
47	gi|241920468	hypothetical protein SORBIDRAFT_01g011050 [Sorghum bicolor]	15955	110980	724	56	74.7	6.01	1.177	628	1.153	628	0.973	624	0.949	624	1.224	627	1.198	629	1.002	628	0.976	626	1.161	626	1.134	626	0.954	626	0.932	625
48	gi|241926828	hypothetical protein SORBIDRAFT_02g044060 [Sorghum bicolor]	15738	32102	542	14	76.8	5.18	1.059	360	1.058	362	0.914	362	0.9	365	1.084	364	1.078	365	0.913	364	0.902	365	1.091	364	1.079	365	0.962	361	0.957	363
49	gi|241938432	hypothetical protein SORBIDRAFT_06g031240 [Sorghum bicolor]	15329	123424	625	44	49.1	6.25	1.083	311	1.054	313	0.866	313	0.84	313	1.038	314	1.012	314	0.903	312	0.884	309	1.021	312	0.993	312	0.821	314	0.797	314
50	gi|241917177	hypothetical protein SORBIDRAFT_10g028940 [Sorghum bicolor]	15007	53555	592	28	72.5	5.3	0.977	54	1.04	51	0.984	51	1.043	51	0.959	51	1.019	51	1.043	51	1.097	50	0.828	52	0.886	53	1.034	51	1.097	52
51	gi|241920977	hypothetical protein SORBIDRAFT_01g020010 [Sorghum bicolor]	14868	77086	604	39	72.4	5.67	0.915	529	0.927	529	1.153	530	1.161	534	0.917	532	0.926	534	1.194	533	1.201	533	0.828	520	0.835	524	1.145	529	1.155	531
52	gi|241931367	hypothetical protein SORBIDRAFT_04g003390 [Sorghum bicolor]	14475	53272	547	27	64.6	5.39	1.055	21	0.884	20	1.301	18	1.072	19	1.043	19	0.872	19	1.162	18	1.024	19	1.054	19	0.88	19	1.092	19	0.91	19
53	gi|241927175	hypothetical protein SORBIDRAFT_03g006130 [Sorghum bicolor]	13732	32304	564	15	92.9	5.36	1.03	503	1.025	498	1.267	501	1.261	502	1.069	500	1.059	495	1.145	504	1.139	499	0.98	497	0.969	498	1.247	502	1.242	497
54	gi|241928665	hypothetical protein SORBIDRAFT_03g040880 [Sorghum bicolor]	13182	47889	522	21	68.4	5.23	1.316	156	1.275	159	0.923	155	0.896	160	1.405	155	1.361	160	0.925	156	0.907	155	1.301	156	1.26	161	0.903	155	0.877	158
55	gi|219734267	unnamed protein product [Sorghum bicolor]	13045	64101	739	25	65.1	9.15	0.983	676	0.89	681	1.149	680	1.036	691	1.004	677	0.908	682	1.108	682	0.997	685	0.872	673	0.787	672	1.086	677	0.979	685
56	gi|241921563	hypothetical protein SORBIDRAFT_01g032910 [Sorghum bicolor]	13015	80238	556	36	74.5	4.76	2.068	520	2.113	515	0.78	508	0.795	519	2.111	520	2.157	515	0.765	510	0.779	515	1.81	517	1.846	516	0.809	504	0.826	508
57	gi|241920467	hypothetical protein SORBIDRAFT_01g011040 [Sorghum bicolor]	12989	117592	650	59	76.7	6.26	0.855	597	0.817	599	1.306	599	1.241	603	0.907	598	0.865	604	1.275	600	1.21	598	0.857	598	0.815	600	1.213	595	1.153	597
58	gi|241934705	hypothetical protein SORBIDRAFT_05g000450 [Sorghum bicolor]	12868	154115	509	54	58.2	4.99	1.482	25	1.448	24	1.407	26	1.375	25	1.343	26	1.317	26	1.5	24	1.458	25	1.463	26	1.429	25	1.34	26	1.308	25
59	gi|241942359	hypothetical protein SORBIDRAFT_08g000480 [Sorghum bicolor]	12594	154233	503	53	58.1	4.98	1.054	20	1.027	20	0.998	20	0.968	20	1.06	20	1.029	21	1.014	19	0.939	19	1.186	20	1.117	18	0.956	20	0.948	21
60	gi|241917420	hypothetical protein SORBIDRAFT_01g002170 [Sorghum bicolor]	12472	48295	505	21	67.9	5.24	1.129	54	1.046	54	1.13	56	1.046	56	1.206	56	1.114	55	1.199	54	1.088	55	1.184	55	1.093	55	1.116	55	1.029	55
61	gi|241936112	hypothetical protein SORBIDRAFT_05g002900 [Sorghum bicolor]	12386	68632	523	33	72.3	6.88	1.022	470	1.003	463	1.078	469	1.057	472	1.08	470	1.06	471	1.036	467	1.014	468	1.006	473	0.989	470	1.108	465	1.088	466
62	gi|241932410	hypothetical protein SORBIDRAFT_04g028450 [Sorghum bicolor]	12265	50499	437	26	65.1	8.09	1.054	417	1.044	416	1.077	417	1.062	420	1.047	419	1.036	418	1.087	415	1.07	420	1.012	420	1	415	1.053	413	1.039	415
63	gi|189345346	cyclophilin [Sorghum bicolor]	12248	22481	477	10	76.2	8.35	1.296	321	1.336	305	1.17	311	1.204	315	1.202	323	1.239	309	1.188	312	1.222	312	1.117	310	1.157	302	1.195	300	1.24	305
64	gi|241920430	hypothetical protein SORBIDRAFT_01g010280 [Sorghum bicolor]	12198	82394	478	33	61.6	7	1.054	207	1.007	207	1.115	208	1.056	205	1.004	204	0.961	208	1.131	206	1.073	208	1.01	206	0.962	208	1.089	206	1.034	206
65	gi|241937809	hypothetical protein SORBIDRAFT_06g019100 [Sorghum bicolor]	12134	35502	657	23	77.8	4.76	0.993	295	1.013	289	1.156	292	1.172	294	0.952	293	0.966	293	1.154	291	1.168	291	0.967	291	0.982	290	1.098	283	1.122	291
66	gi|241931243	hypothetical protein SORBIDRAFT_04g001740 [Sorghum bicolor]	12038	22414	498	11	76	8.93	0.957	307	0.967	304	1.005	311	1.015	307	0.943	308	0.959	310	1.047	309	1.044	307	0.996	303	1.004	303	0.979	309	0.984	308
67	gi|241916825	hypothetical protein SORBIDRAFT_10g022570 [Sorghum bicolor]	11919	59975	578	28	68.8	6.08	0.962	338	0.934	340	1.069	342	1.033	344	0.987	340	0.956	342	1.054	342	1.018	342	0.858	340	0.831	346	1.054	339	1.018	338
68	gi|241944670	hypothetical protein SORBIDRAFT_09g005580 [Sorghum bicolor]	11866	115513	528	54	67.8	5.07	1.043	185	1.025	177	1.146	176	1.136	180	1.056	183	1.04	179	1.159	183	1.143	179	0.998	177	0.99	179	1.121	183	1.102	178
69	gi|241916370	hypothetical protein SORBIDRAFT_10g008850 [Sorghum bicolor]	11792	72889	567	35	83	6.07	0.997	506	0.979	500	1.352	499	1.322	505	0.978	500	0.959	504	1.342	494	1.31	499	0.986	501	0.965	499	1.344	497	1.315	500
70	gi|241942129	hypothetical protein SORBIDRAFT_07g025680 [Sorghum bicolor]	11471	35133	592	21	74.3	4.82	1.016	267	1.063	270	1.183	269	1.234	272	1.013	269	1.06	272	1.139	262	1.19	270	0.985	269	1.029	272	1.107	261	1.158	270
71	gi|241919183	hypothetical protein SORBIDRAFT_01g036580 [Sorghum bicolor]	11376	45725	505	23	71.8	6.27	1.414	300	1.376	301	1.151	303	1.116	298	1.339	300	1.307	301	1.278	298	1.241	300	1.239	299	1.207	298	1.225	300	1.188	297
72	gi|241935339	hypothetical protein SORBIDRAFT_05g016740 [Sorghum bicolor]	10962	60018	360	27	64.9	6	0.834	345	0.794	343	0.856	345	0.812	345	0.838	340	0.792	342	0.806	344	0.764	342	0.845	342	0.802	342	0.813	343	0.772	342
73	gi|241935945	hypothetical protein SORBIDRAFT_05g000520 [Sorghum bicolor]	10938	139095	463	52	69.2	5.2	1.033	41	1.038	41	0.999	41	0.999	41	1.064	41	1.068	41	0.938	41	0.937	41	0.959	40	0.959	41	1.001	41	1.002	41
74	gi|241934531	hypothetical protein SORBIDRAFT_04g035840 [Sorghum bicolor]	10797	74516	364	29	65.5	7.59	1.009	360	1.015	360	0.911	361	0.909	361	1.006	363	1.007	361	0.934	361	0.932	360	0.94	360	0.942	358	0.907	361	0.905	359
75	gi|241945487	hypothetical protein SORBIDRAFT_09g027690 [Sorghum bicolor]	10767	41401	368	20	73.4	6.3	0.888	266	0.847	268	1.201	268	1.143	269	0.912	265	0.867	270	1.072	269	1.014	270	0.851	263	0.812	262	1.119	268	1.057	270
76	gi|241943348	hypothetical protein SORBIDRAFT_08g000540 [Sorghum bicolor]	10766	138829	465	50	67	5.18	1.037	36	1.027	36	0.999	36	0.984	36	1.058	36	1.045	36	0.944	36	0.928	36	0.96	36	0.948	36	0.97	36	0.934	34
77	gi|58977980	pathogenesis-related protein 10a [Sorghum bicolor]	10757	20801	396	12	81.2	5.19	0.542	88	0.552	86	0.354	83	0.359	84	0.563	89	0.573	90	0.416	85	0.422	85	0.468	84	0.476	85	0.376	84	0.382	85
78	gi|241944520	hypothetical protein SORBIDRAFT_09g002840 [Sorghum bicolor]	10582	51788	489	26	84.1	5.57	0.995	212	0.977	207	1.122	209	1.097	209	0.982	210	0.961	205	1.044	210	1.018	206	0.927	206	0.908	208	1.087	208	1.059	204
79	gi|241918114	hypothetical protein SORBIDRAFT_01g015090 [Sorghum bicolor]	10546	50067	608	25	86	5.6	0.927	237	0.811	240	1.224	244	1.072	240	0.951	241	0.834	242	0.992	240	0.867	242	0.854	241	0.746	243	1.11	242	0.97	242
80	gi|241920230	hypothetical protein SORBIDRAFT_01g006650 [Sorghum bicolor]	10466	56147	401	20	62	5.09	0.987	98	1.008	99	1.163	99	1.181	98	1.066	99	1.086	98	1.185	99	1.202	98	0.919	96	0.934	97	1.202	99	1.222	98
81	gi|241925690	hypothetical protein SORBIDRAFT_02g023660 [Sorghum bicolor]	10324	86804	362	29	50.8	6.47	1.602	324	1.582	316	0.77	316	0.759	320	1.689	321	1.656	317	0.764	316	0.752	316	1.475	315	1.445	319	0.767	312	0.756	312
82	gi|58978027	pathogenesis-related protein 10d [Sorghum bicolor]	10307	20687	393	12	81.2	5.19	0.626	3	0.664	4	0.512	4	0.561	4	0.606	4	0.666	4	0.64	3	0.736	4	0.496	4	0.545	4	0.468	4	0.513	4
83	gi|241929744	hypothetical protein SORBIDRAFT_03g013290 [Sorghum bicolor]	10295	65763	382	27	67.7	6.52	1.049	289	1.041	285	1.022	284	1.01	284	1.006	283	0.999	285	1.102	288	1.088	284	0.922	280	0.913	284	1.031	284	1.019	283
84	gi|241939958	hypothetical protein SORBIDRAFT_06g032940 [Sorghum bicolor]	10287	67437	394	27	63.5	8.16	1.084	383	1.121	382	1.123	385	1.156	384	1.071	381	1.105	388	1.107	382	1.138	381	0.984	379	1.016	388	1.097	381	1.13	382
85	gi|241937489	hypothetical protein SORBIDRAFT_06g013930 [Sorghum bicolor]	10255	131696	407	38	47.9	6.39	1.116	9	1.247	9	0.833	8	0.886	9	1.22	9	1.363	9	0.913	9	1.015	9	1.316	9	1.466	9	0.942	9	1.049	9
86	gi|241935235	hypothetical protein SORBIDRAFT_05g009350 [Sorghum bicolor]	10193	49969	496	20	66.8	5.72	1.064	374	1.074	372	1.208	380	1.213	382	1.031	372	1.038	374	1.134	368	1.137	370	0.903	378	0.909	378	1.205	364	1.213	360
87	gi|241934029	hypothetical protein SORBIDRAFT_04g026510 [Sorghum bicolor]	10182	87787	407	39	58.7	6	0.749	251	0.74	255	0.453	253	0.447	253	0.808	256	0.8	256	0.545	255	0.537	255	0.704	249	0.692	256	0.583	254	0.576	254
88	gi|241921860	hypothetical protein SORBIDRAFT_01g037940 [Sorghum bicolor]	10165	20793	406	12	81.2	5.05	0.79	17	0.751	17	0.424	17	0.401	17	0.971	16	0.823	14	0.465	17	0.44	17	0.71	17	0.679	16	0.482	17	0.457	17
89	gi|241937490	hypothetical protein SORBIDRAFT_06g013940 [Sorghum bicolor]	10064	131058	408	38	47.9	6.28	1.001	6	1.15	6	1.054	6	1.205	6	0.907	6	1.237	5	0.974	6	1.112	6	1.233	6	1.411	6	0.937	6	1.072	6
90	gi|241920440	hypothetical protein SORBIDRAFT_01g010390 [Sorghum bicolor]	10057	158199	409	62	60.7	6.5	1.019	168	1.004	168	1.052	168	1.032	168	0.972	168	0.959	167	0.995	166	0.968	168	0.992	166	0.974	167	1.001	167	0.981	167
91	gi|241946840	hypothetical protein SORBIDRAFT_09g029240 [Sorghum bicolor]	10001	43419	354	19	64.4	8.23	1.076	181	1.038	179	1.121	182	1.075	181	1.039	181	1.008	181	1.2	180	1.157	180	1.001	183	0.969	182	1.103	175	1.069	179
92	gi|241938612	hypothetical protein SORBIDRAFT_06g000920 [Sorghum bicolor]	9759	65517	402	28	64.5	4.78	0.928	293	0.968	291	0.808	295	0.839	293	0.895	294	0.933	294	0.764	296	0.792	294	0.945	286	0.983	286	0.785	285	0.803	291
93	gi|241931450	hypothetical protein SORBIDRAFT_04g004750 [Sorghum bicolor]	9694	52479	466	23	66.8	8.78	1.083	298	1.054	299	1.043	298	1.012	299	1.053	298	1.023	299	1.043	294	1.013	297	1.053	299	1.018	297	1.036	297	1.006	299
94	gi|241917849	hypothetical protein SORBIDRAFT_01g010210 [Sorghum bicolor]	9640	93970	301	36	62.9	6	1.052	277	1.051	274	0.975	278	0.968	277	1.031	279	1.028	278	0.976	280	0.969	277	0.993	278	0.987	279	0.992	275	0.983	273
95	gi|241941193	hypothetical protein SORBIDRAFT_07g029110 [Sorghum bicolor]	9582	32946	443	20	76.8	4.86	1.09	219	1.052	216	1.1	217	1.062	220	1.087	217	1.053	220	1.042	219	1.004	218	0.979	216	0.955	218	1.101	216	1.068	216
96	gi|241918221	hypothetical protein SORBIDRAFT_01g017050 [Sorghum bicolor]	9539	88534	341	38	59.6	5.71	0.982	243	0.984	244	0.975	242	0.973	243	0.968	243	0.969	244	0.977	242	0.974	243	0.922	241	0.924	243	0.992	240	0.988	242
97	gi|241941033	hypothetical protein SORBIDRAFT_07g025980 [Sorghum bicolor]	9510	77890	397	23	44.3	5.3	1.478	340	1.475	335	1.389	335	1.377	335	1.463	339	1.457	336	1.5	335	1.496	333	1.285	338	1.275	337	1.385	332	1.377	335
98	gi|241915985	hypothetical protein SORBIDRAFT_10g002220 [Sorghum bicolor]	9494	80283	449	28	60.7	5.41	1.087	136	1.104	137	0.974	134	0.979	136	0.969	136	0.981	137	0.991	136	0.998	137	0.909	134	0.916	135	0.946	134	0.952	135
99	gi|241933016	hypothetical protein SORBIDRAFT_04g001320 [Sorghum bicolor]	9474	64057	415	29	76.7	5.56	0.967	193	0.974	195	1.436	197	1.443	195	0.978	194	0.984	196	1.453	195	1.455	193	0.955	196	0.962	196	1.364	194	1.372	193
100	gi|241940554	hypothetical protein SORBIDRAFT_07g014960 [Sorghum bicolor]	9320	127012	464	57	68	5.74	1.011	137	1.005	137	1.073	138	1.072	137	0.968	135	0.964	134	1.084	137	1.074	137	1.02	136	1.009	138	1.008	136	1.001	138
101	gi|241931613	hypothetical protein SORBIDRAFT_04g007760 [Sorghum bicolor]	9272	60898	451	22	58.6	6.31	0.959	215	0.953	214	1.051	215	1.042	212	0.953	215	0.946	212	1.086	214	1.073	211	0.871	211	0.864	212	1.067	215	1.058	212
102	gi|58978057	pathogenesis-related protein 10b [Sorghum bicolor]	9254	20756	390	12	78.1	5.34	1.413	113	1.202	114	0.852	110	0.722	111	1.515	113	1.301	114	0.851	108	0.722	111	1.282	111	1.161	112	0.844	111	0.723	111
103	gi|241941549	hypothetical protein SORBIDRAFT_07g005780 [Sorghum bicolor]	9205	73181	350	27	52.9	8.06	0.912	333	0.927	333	1.644	334	1.662	335	0.914	335	0.934	331	1.64	335	1.659	334	0.957	332	0.976	334	1.588	334	1.602	333
104	gi|241924607	hypothetical protein SORBIDRAFT_02g043230 [Sorghum bicolor]	9169	44696	453	22	70.6	6.67	1.191	299	1.197	298	1.176	299	1.176	298	1.127	297	1.135	300	1.284	299	1.287	298	1.065	298	1.071	299	1.238	295	1.243	296
105	gi|397912419	caffeic acid O-methyltransferase [Sorghum bicolor]	9157	46515	396	21	68.2	5.47	1.951	19	1.931	15	1.43	14	1.548	20	1.712	20	1.709	14	1.406	15	1.562	18	1.652	14	1.685	18	1.824	15	1.748	13
106	gi|241931184	hypothetical protein SORBIDRAFT_04g000580 [Sorghum bicolor]	9126	42116	245	19	70.9	6.01	1.057	95	1.085	97	1.045	96	1.054	96	1.071	95	1.093	97	1.05	95	1.052	97	1.011	97	1.032	96	1.112	94	1.135	98
107	gi|134273454	unnamed protein product [Sorghum bicolor]	9041	62430	340	25	74.1	6.81	0.979	286	0.95	284	1.188	285	1.149	285	0.953	285	0.924	283	1.169	283	1.129	283	0.918	286	0.886	283	1.175	285	1.138	285
108	gi|241916757	hypothetical protein SORBIDRAFT_10g021650 [Sorghum bicolor]	8972	38778	314	18	81.8	8.87	0.695	200	0.67	206	1.272	208	1.214	211	0.693	203	0.66	206	1.159	205	1.106	210	0.718	206	0.684	204	1.118	207	1.06	211
109	gi|58978001	pathogenesis-related protein 10c [Sorghum bicolor]	8890	20819	300	11	79.2	5.56	0.982	79	0.943	79	0.605	79	0.578	79	0.98	79	0.939	79	0.718	79	0.698	78	0.861	79	0.824	79	0.674	78	0.644	78
110	gi|241946003	hypothetical protein SORBIDRAFT_09g005570 [Sorghum bicolor]	8861	116385	429	41	48.6	5.19	1.054	87	1.077	87	0.988	87	1.001	86	1.063	87	1.083	86	0.98	87	0.995	87	1.059	87	1.048	85	0.977	86	0.996	83
111	gi|241930748	hypothetical protein SORBIDRAFT_03g040060 [Sorghum bicolor]	8812	115883	361	42	60.5	7.04	1.06	333	1.058	335	1.526	335	1.551	331	0.995	335	1.002	336	1.534	336	1.536	335	1.052	334	1.057	335	1.529	333	1.539	332
112	gi|241915905	hypothetical protein SORBIDRAFT_10g000700 [Sorghum bicolor]	8738	27896	289	13	69.5	9.71	1.118	284	1.112	284	0.725	285	0.718	285	1.097	284	1.09	284	0.755	285	0.746	285	0.962	285	0.954	285	0.849	285	0.841	285
113	gi|241928040	hypothetical protein SORBIDRAFT_03g029720 [Sorghum bicolor]	8677	72231	274	24	44.4	6.13	0.887	128	0.884	129	0.813	127	0.809	128	0.885	126	0.881	126	0.853	126	0.849	126	0.863	124	0.861	125	0.841	125	0.837	125
114	gi|28569609	caffeic acid O-methyltransferase [Sorghum bicolor]	8671	46529	378	21	68.2	5.47	0.162	3	0.152	3	0.187	3	0.219	3	0.074	4	0.071	4	0.094	3	0.087	3	0.361	3	0.424	3	0.288	3	0.269	3
115	gi|241932416	hypothetical protein SORBIDRAFT_04g028530 [Sorghum bicolor]	8606	33795	332	17	60.2	10.32	0.897	67	0.935	67	1.021	68	1.059	69	0.93	69	0.968	70	0.994	69	1.03	70	0.773	69	0.803	70	1.062	69	1.102	70
116	gi|241927844	hypothetical protein SORBIDRAFT_03g026570 [Sorghum bicolor]	8567	65345	337	30	74.8	5.47	1.225	337	1.242	335	1.614	336	1.629	332	1.198	336	1.214	334	1.669	335	1.683	335	1.2	336	1.212	334	1.61	334	1.626	335
117	gi|241933301	hypothetical protein SORBIDRAFT_04g006440 [Sorghum bicolor]	8482	68275	374	24	58	8.11	1.235	353	1.221	355	0.998	352	0.982	356	1.207	353	1.191	355	1.036	354	1.019	354	1.128	350	1.11	356	0.98	351	0.966	351
118	gi|241927471	hypothetical protein SORBIDRAFT_03g011990 [Sorghum bicolor]	8477	45777	351	20	67.6	6.5	0.868	25	0.855	25	1.28	25	1.255	25	0.999	25	0.982	25	1.484	25	1.453	25	0.826	25	0.811	25	1.393	25	1.366	25
119	gi|241930884	hypothetical protein SORBIDRAFT_03g042460 [Sorghum bicolor]	8397	39962	343	21	76.8	4.87	1.044	302	1.08	292	1.186	295	1.223	299	1.033	296	1.066	298	1.15	294	1.184	298	0.944	295	0.972	299	1.151	295	1.185	293
120	gi|257659117	unnamed protein product [Sorghum bicolor]	8396	117975	360	43	64.3	5.54	1.031	351	1.022	350	0.409	342	0.403	343	0.971	351	0.961	350	0.393	343	0.387	344	1.004	351	0.992	350	0.424	334	0.418	334
121	gi|241926975	hypothetical protein SORBIDRAFT_03g002780 [Sorghum bicolor]	8347	146008	350	54	56.3	6.62	0.955	110	0.996	109	0.983	110	1.021	109	0.924	110	0.963	109	0.963	110	0.999	109	0.99	110	1.029	109	0.946	110	0.983	109
122	gi|241937361	hypothetical protein SORBIDRAFT_06g003090 [Sorghum bicolor]	8346	295115	324	75	44.1	5.91	0.807	283	0.818	280	1.127	284	1.138	287	0.808	280	0.818	287	1.078	286	1.088	287	0.811	277	0.821	278	1.073	285	1.083	285
123	gi|219902789	unnamed protein product [Sorghum bicolor]	8346	31362	319	19	76.3	9.55	0.921	183	0.917	184	0.951	180	0.938	183	0.979	184	0.972	183	0.956	183	0.942	183	0.9	185	0.894	184	1.033	183	1.025	181
124	gi|241940707	hypothetical protein SORBIDRAFT_07g020650 [Sorghum bicolor]	8341	64998	298	23	56.6	5.16	1.033	271	1.013	265	1.015	267	0.993	269	1.01	269	0.988	267	1.023	267	0.996	267	0.942	268	0.918	264	1.008	265	0.983	263
125	gi|241928935	hypothetical protein SORBIDRAFT_03g046410 [Sorghum bicolor]	8313	51542	257	13	38	6.74	0.706	211	0.656	210	1.351	212	1.23	214	0.717	209	0.656	209	1.152	212	1.05	212	0.717	207	0.654	207	1.179	212	1.075	212
126	gi|241930516	hypothetical protein SORBIDRAFT_03g035420 [Sorghum bicolor]	8256	28613	376	8	45.3	5.62	1.1	233	1.159	237	0.915	232	0.967	240	1.102	232	1.168	244	0.889	229	0.948	233	0.939	229	0.995	237	0.881	228	0.93	237
127	gi|241939010	hypothetical protein SORBIDRAFT_06g016540 [Sorghum bicolor]	8208	35159	284	21	76.2	4.92	0.938	257	0.924	255	0.399	248	0.391	250	0.936	257	0.92	255	0.408	251	0.399	251	1.029	257	1.01	255	0.421	250	0.413	249
128	gi|241931677	hypothetical protein SORBIDRAFT_04g008590 [Sorghum bicolor]	8197	36691	237	15	72	8.08	0.783	199	0.757	201	1.389	202	1.341	204	0.827	205	0.795	203	1.293	203	1.257	205	0.829	200	0.801	199	1.366	203	1.329	203
129	gi|241928695	hypothetical protein SORBIDRAFT_03g041370 [Sorghum bicolor]	8176	79032	395	32	63.1	4.64	0.925	257	0.929	258	1.413	260	1.407	260	0.941	260	0.934	258	1.537	261	1.523	259	0.887	260	0.885	259	1.415	258	1.415	257
130	gi|241946836	hypothetical protein SORBIDRAFT_09g029170 [Sorghum bicolor]	8168	73008	283	20	38.8	5.88	1.064	138	1.053	136	1.053	138	1.037	136	1.106	138	1.093	136	1.066	136	1.051	134	0.981	136	0.973	136	1.078	138	1.062	136
131	gi|241946432	hypothetical protein SORBIDRAFT_09g021240 [Sorghum bicolor]	8122	85706	373	39	76.9	4.62	1.016	268	1	271	1.037	272	1.015	275	0.956	277	0.939	277	1.115	270	1.092	277	0.943	270	0.924	273	1.04	268	1.011	274
132	gi|3420019	putative alcohol dehydrogenase 1 [Sorghum bicolor]	8116	49787	440	21	64.9	6.28	1.58	199	1.572	194	1.228	197	1.255	198	1.61	199	1.611	196	1.318	198	1.295	195	1.438	195	1.468	194	1.268	192	1.278	196
133	gi|241929684	hypothetical protein SORBIDRAFT_03g011980 [Sorghum bicolor]	7933	45158	336	20	67	6.5	0.696	9	0.651	10	1.675	10	1.591	10	0.774	10	0.738	10	1.818	10	1.724	10	0.811	9	0.774	9	1.68	10	1.597	10
134	gi|241943311	hypothetical protein SORBIDRAFT_08g023070 [Sorghum bicolor]	7889	122926	309	31	37.8	6.28	0.899	35	0.87	35	1.148	35	1.106	35	0.926	35	0.895	35	1.126	35	1.083	35	0.988	35	0.983	33	1.178	35	1.135	35
135	gi|241932971	hypothetical protein SORBIDRAFT_04g000750 [Sorghum bicolor]	7885	24389	275	11	67.1	4.56	1.062	233	1.032	236	1.154	237	1.117	245	1.025	240	0.996	242	1.175	240	1.135	239	1.032	237	1	243	1.099	237	1.064	243
136	gi|241922891	hypothetical protein SORBIDRAFT_02g005920 [Sorghum bicolor]	7867	114152	291	45	60.4	5.01	1.012	233	1.038	232	1.016	233	1.038	234	1.02	232	1.045	233	1	233	1.02	234	0.999	231	1.022	232	1.06	233	1.083	232
137	gi|241925556	hypothetical protein SORBIDRAFT_02g021090 [Sorghum bicolor]	7865	127040	436	54	64.2	5.8	1.217	4	1.229	4	0.616	4	0.619	4	1.334	4	1.345	4	0.614	4	0.616	4	1.397	4	1.406	4	0.623	4	0.627	4
138	gi|241931609	hypothetical protein SORBIDRAFT_04g007700 [Sorghum bicolor]	7837	71459	332	28	51	8.25	1.154	316	1.154	319	1.041	317	1.036	317	1.143	318	1.143	317	1.12	316	1.114	315	1.067	316	1.062	315	1.046	315	1.042	317
139	gi|241921861	hypothetical protein SORBIDRAFT_01g037950 [Sorghum bicolor]	7829	20801	267	8	69.4	5.05	0.537	55	0.567	55	0.361	54	0.38	54	0.568	54	0.599	54	0.438	55	0.459	55	0.49	54	0.516	54	0.394	54	0.414	54
140	gi|28802911	unnamed protein product [Sorghum bicolor]	7812	51438	344	26	74.2	5.94	1.064	322	1.057	322	1.046	321	1.035	321	1.129	322	1.12	322	1.03	321	1.015	321	0.967	321	0.958	321	1.005	321	0.995	321
141	gi|241926559	hypothetical protein SORBIDRAFT_02g039270 [Sorghum bicolor]	7772	36399	356	14	51	4.95	0.875	327	0.899	323	1.029	326	1.055	331	0.836	321	0.851	320	1.033	327	1.058	328	0.772	316	0.793	316	1.033	329	1.058	330
142	gi|241933948	hypothetical protein SORBIDRAFT_04g024840 [Sorghum bicolor]	7691	46655	281	14	47.7	8.62	1.104	246	1.104	249	1.034	249	1.029	252	1.093	246	1.09	249	0.961	249	0.956	246	1.065	241	1.063	244	1.004	241	1	243
143	gi|241934433	hypothetical protein SORBIDRAFT_04g034160 [Sorghum bicolor]	7672	75384	330	34	59.4	6.33	1.123	316	1.121	316	1.014	317	1.008	317	1.041	316	1.037	314	0.994	317	0.982	315	1.046	318	1.039	316	0.969	313	0.962	312
144	gi|241928026	hypothetical protein SORBIDRAFT_03g029570 [Sorghum bicolor]	7646	43661	280	19	75.3	7.63	0.984	101	1.028	107	1.062	103	1.099	112	0.998	103	1.036	105	0.984	105	1.015	107	0.902	103	0.941	102	1.029	102	1.061	106
145	gi|241932482	hypothetical protein SORBIDRAFT_04g030000 [Sorghum bicolor]	7585	79864	306	31	68.2	6.79	0.796	301	0.789	299	1.4	301	1.382	301	0.82	301	0.812	299	1.306	300	1.289	299	0.816	296	0.808	297	1.365	300	1.348	298
146	gi|241920635	hypothetical protein SORBIDRAFT_01g014140 [Sorghum bicolor]	7468	96671	289	32	57.5	5.79	1.448	273	1.451	276	0.877	275	0.875	277	1.482	275	1.484	277	0.877	274	0.875	274	1.376	276	1.377	276	0.897	274	0.896	277
147	gi|241937399	hypothetical protein SORBIDRAFT_06g004770 [Sorghum bicolor]	7408	33174	293	16	59.1	10.39	0.913	35	0.894	35	1.017	34	0.99	34	0.948	35	0.927	35	1.012	35	0.985	35	0.868	35	0.847	35	1.09	34	1.062	34
148	gi|241939719	hypothetical protein SORBIDRAFT_06g028650 [Sorghum bicolor]	7396	61767	407	29	53.7	10.08	0.983	405	0.985	404	1.014	405	1.012	404	0.944	404	0.945	404	1.092	404	1.088	405	0.868	403	0.867	404	1.048	404	1.046	403
149	gi|241936849	hypothetical protein SORBIDRAFT_05g022470 [Sorghum bicolor]	7366	71231	268	30	73	5.31	0.945	261	0.9	263	1.078	263	1.024	264	0.96	263	0.913	263	1.097	261	1.04	264	0.885	262	0.841	263	1.09	263	1.035	264
150	gi|241929650	hypothetical protein SORBIDRAFT_03g011460 [Sorghum bicolor]	7364	119961	296	38	48.7	5.59	1.057	61	1.067	61	1.037	61	1.042	61	1.043	61	1.051	61	1.029	61	1.032	61	0.889	61	0.921	60	1.042	61	1.048	61
151	gi|241937145	hypothetical protein SORBIDRAFT_05g027350 [Sorghum bicolor]	7328	42134	219	10	37.3	8.39	1.561	196	1.603	199	1.151	197	1.186	205	1.628	198	1.677	204	1.2	204	1.231	200	1.473	198	1.515	201	1.07	195	1.095	196
152	gi|241932302	hypothetical protein SORBIDRAFT_04g026360 [Sorghum bicolor]	7324	57310	357	32	68.5	5.99	1.096	354	1.086	354	1.084	354	1.069	354	1.071	353	1.059	354	1.079	353	1.062	354	0.956	354	0.945	354	1.053	354	1.041	353
153	gi|241947362	hypothetical protein SORBIDRAFT_0541s002010, partial [Sorghum bicolor]	7292	27799	426	16	73.9	10.18	1.012	414	0.97	412	1.019	412	0.973	414	0.988	415	0.945	411	1.096	413	1.045	411	0.924	412	0.883	414	1.095	413	1.045	412
154	gi|241941947	hypothetical protein SORBIDRAFT_07g022370 [Sorghum bicolor]	7288	25073	317	9	49	10.08	0.999	13	1.008	13	1.011	13	1.015	13	0.9	13	0.906	13	1.08	13	1.082	13	0.959	13	0.964	13	1.035	13	0.994	12
155	gi|241938656	hypothetical protein SORBIDRAFT_06g001610 [Sorghum bicolor]	7251	49563	303	19	60.9	8.4	1.142	265	1.162	264	1.329	259	1.345	270	1.142	263	1.16	268	1.386	265	1.401	266	1.036	266	1.051	265	1.358	261	1.374	268
156	gi|241932368	hypothetical protein SORBIDRAFT_04g027590 [Sorghum bicolor]	7236	42336	375	23	59.9	6.77	1.431	360	1.424	356	1.131	358	1.127	360	1.367	358	1.36	358	1.126	361	1.115	357	1.306	359	1.298	359	1.105	356	1.097	355
157	gi|241934345	hypothetical protein SORBIDRAFT_04g032510 [Sorghum bicolor]	7199	178536	305	53	50.6	5.95	1.087	301	1.105	300	0.898	300	0.909	300	1.07	300	1.088	299	0.871	301	0.882	301	1.087	298	1.105	298	0.87	299	0.882	299
158	gi|241927159	hypothetical protein SORBIDRAFT_03g005720 [Sorghum bicolor]	7106	25481	320	9	50.3	10.02	---	---	---	---	---	---	---	---	---	---	---	---	---	---	---	---	---	---	---	---	---	---	---	---
159	gi|241930030	hypothetical protein SORBIDRAFT_03g026260 [Sorghum bicolor]	7069	26261	313	9	49	10	---	---	---	---	---	---	---	---	---	---	---	---	---	---	---	---	---	---	---	---	---	---	---	---
160	gi|118426343	putative phosphoglucomutase, partial [Sorghum bicolor]	7023	39915	273	19	72.7	5.21	1.04	11	1.033	11	1.096	11	1.065	10	0.996	11	0.988	11	1.239	11	1.223	11	0.974	11	0.964	11	1.118	11	1.106	11
161	gi|241929529	hypothetical protein SORBIDRAFT_03g009260 [Sorghum bicolor]	7013	49622	289	21	72.1	8.48	0.999	271	1.004	272	1.015	274	1.016	273	1.007	273	1.012	274	1.024	272	1.024	273	0.953	272	0.955	271	1.007	270	1.009	270
162	gi|241945389	hypothetical protein SORBIDRAFT_09g026080 [Sorghum bicolor]	7007	63649	234	25	71.4	6	0.976	210	0.969	213	1.03	214	1.019	214	0.972	215	0.963	213	1.034	207	1.026	214	0.973	211	0.963	211	0.997	211	0.989	213
163	gi|241927346	hypothetical protein SORBIDRAFT_03g009490 [Sorghum bicolor]	7005	70512	280	31	69	5.64	0.983	277	0.971	275	1.051	276	1.032	276	0.959	277	0.944	275	1.055	277	1.035	277	0.909	272	0.894	273	1.052	274	1.032	275
164	gi|241934241	hypothetical protein SORBIDRAFT_04g030340 [Sorghum bicolor]	6997	26155	309	9	47.7	10.02	0.981	8	0.925	8	0.936	8	0.88	8	0.899	8	0.847	8	0.99	7	0.932	7	0.801	8	0.753	8	0.892	8	0.838	8
165	gi|241923626	hypothetical protein SORBIDRAFT_02g025410 [Sorghum bicolor]	6979	26245	306	9	49	10	1.015	5	0.994	5	1.043	5	1.016	5	0.976	5	0.954	5	1.149	5	1.118	5	0.906	5	0.885	5	0.985	5	0.96	5
166	gi|241924531	hypothetical protein SORBIDRAFT_02g041800 [Sorghum bicolor]	6976	25171	311	9	54.3	10.08	0.213	3	0.182	3	0.214	3	0.181	3	0.189	3	0.161	3	0.207	3	0.176	3	0.222	3	0.188	3	0.223	3	0.189	3
167	gi|241942315	hypothetical protein SORBIDRAFT_07g028760 [Sorghum bicolor]	6967	26204	306	9	49.3	10	1.028	2	0.983	2	0.835	2	0.794	2	0.941	2	0.898	2	1.05	2	0.997	2	0.698	2	0.664	2	0.887	2	0.845	2
168	gi|241929657	hypothetical protein SORBIDRAFT_03g011590 [Sorghum bicolor]	6966	26506	300	9	55.7	7.75	1.246	265	1.26	263	0.889	260	0.896	264	1.377	262	1.391	264	0.955	265	0.96	261	1.26	263	1.271	265	0.874	261	0.881	261
169	gi|219906464	unnamed protein product [Sorghum bicolor]	6966	43650	301	14	43.2	5.83	0.786	273	0.805	274	0.809	273	0.824	274	0.837	271	0.855	272	0.861	274	0.876	273	0.742	269	0.757	269	0.7	271	0.714	271
170	gi|241930710	hypothetical protein SORBIDRAFT_03g039310 [Sorghum bicolor]	6950	23965	306	9	51.1	10.02	1.028	2	0.899	2	1.404	2	1.222	2	0.937	2	0.819	2	1.736	2	1.51	2	0.901	2	0.786	2	1.361	2	1.186	2
171	gi|241919487	hypothetical protein SORBIDRAFT_01g042650 [Sorghum bicolor]	6922	56094	296	19	60	5.09	1.302	75	1.314	77	0.829	75	0.836	76	1.361	78	1.378	75	0.899	75	0.908	75	1.268	75	1.268	76	0.893	75	0.906	75
172	gi|241929174	hypothetical protein SORBIDRAFT_03g003160 [Sorghum bicolor]	6876	62831	253	22	66.3	6.24	1.072	226	1.147	227	0.946	229	1.005	228	1.037	231	1.109	228	0.966	230	1.028	231	0.972	226	1.038	229	0.957	225	1.018	224
173	gi|241934395	hypothetical protein SORBIDRAFT_04g033510 [Sorghum bicolor]	6869	82146	325	40	69.7	6.07	1.001	277	0.978	275	1.084	278	1.054	280	1.006	277	0.98	275	1.073	279	1.042	279	0.976	278	0.95	278	1.071	277	1.041	277
174	gi|241927812	hypothetical protein SORBIDRAFT_03g026000 [Sorghum bicolor]	6846	43788	278	19	75.4	5.37	0.945	258	0.935	256	0.97	257	0.954	255	0.93	255	0.915	259	0.965	256	0.949	256	0.903	256	0.889	260	0.945	256	0.926	256
175	gi|241933347	hypothetical protein SORBIDRAFT_04g007170 [Sorghum bicolor]	6837	57896	277	24	62.1	8.9	1.053	134	1.019	133	0.984	134	0.951	131	1.096	134	1.062	131	0.971	133	0.932	134	1.044	136	1.003	134	1.004	134	0.967	133
176	gi|241935695	hypothetical protein SORBIDRAFT_05g024390 [Sorghum bicolor]	6807	52370	284	20	70.9	6.08	0.968	206	0.986	208	1.201	208	1.222	208	1.002	208	1.022	208	1.315	206	1.322	209	0.985	207	0.999	208	1.143	208	1.164	208
177	gi|241931321	hypothetical protein SORBIDRAFT_04g002770 [Sorghum bicolor]	6781	33937	239	15	68.1	5.4	1.045	216	1.042	216	1.002	213	0.992	218	1.027	216	1.023	216	0.986	221	0.979	215	1.02	216	1.012	221	0.982	214	0.975	215
178	gi|241922815	hypothetical protein SORBIDRAFT_02g004660 [Sorghum bicolor]	6730	38329	320	14	55.4	9	1.09	258	1.047	261	1.576	259	1.506	260	1.186	259	1.136	259	1.423	257	1.357	257	1.117	257	1.07	258	1.344	257	1.284	256
179	gi|241946559	hypothetical protein SORBIDRAFT_09g023590 [Sorghum bicolor]	6724	72949	302	29	65.4	7.01	0.922	40	0.953	40	1.06	40	1.091	40	0.92	40	0.95	40	1.096	41	1.126	40	0.855	40	0.881	40	1.056	40	1.088	40
180	gi|241918131	hypothetical protein SORBIDRAFT_01g015530 [Sorghum bicolor]	6718	83530	260	31	53.8	5.79	0.901	227	0.895	227	0.978	227	0.966	227	0.874	225	0.87	226	1.014	228	1	228	0.892	227	0.882	227	0.993	228	0.982	228
181	gi|241922149	hypothetical protein SORBIDRAFT_01g043150 [Sorghum bicolor]	6703	65397	331	25	59.6	6.08	0.994	174	0.986	170	1.193	172	1.185	174	0.955	172	0.956	172	1.148	174	1.145	174	0.88	174	0.88	174	1.191	174	1.19	174
182	gi|241925960	hypothetical protein SORBIDRAFT_02g028570 [Sorghum bicolor]	6701	88616	245	30	54.7	5.64	0.851	147	0.803	146	1.152	146	1.134	144	0.804	145	0.79	145	1.146	146	1.074	147	0.815	146	0.8	144	1.147	146	1.078	147
183	gi|241929680	hypothetical protein SORBIDRAFT_03g011930 [Sorghum bicolor]	6641	51203	269	17	58.3	5.32	0.961	13	0.926	13	1.014	13	0.972	13	0.898	12	0.865	13	0.944	10	0.883	11	0.916	12	0.88	12	0.997	12	0.957	12
184	gi|241937228	hypothetical protein SORBIDRAFT_06g000930 [Sorghum bicolor]	6621	94465	220	27	48.6	6.82	0.961	200	0.956	201	0.834	200	0.826	201	0.961	200	0.953	202	0.823	202	0.813	200	0.947	201	0.938	201	0.819	200	0.811	201
185	gi|241938411	hypothetical protein SORBIDRAFT_06g030920 [Sorghum bicolor]	6600	73371	238	25	58.4	6.53	0.902	214	0.871	216	1.012	210	0.975	218	0.918	215	0.886	219	1.02	210	0.972	218	0.904	213	0.872	217	1.047	213	1.006	215
186	gi|241935499	hypothetical protein SORBIDRAFT_05g021020 [Sorghum bicolor]	6571	33980	355	22	81.6	4.8	1.014	137	1.016	137	1.022	136	1.02	136	0.969	136	0.971	136	0.989	136	0.993	137	0.985	135	0.989	136	0.987	137	0.985	136
187	gi|241931774	hypothetical protein SORBIDRAFT_04g010370 [Sorghum bicolor]	6510	95364	283	33	57.8	9.21	0.951	277	0.974	276	1.107	277	1.13	280	0.922	276	0.944	279	1.129	278	1.149	277	0.912	274	0.932	275	1.063	279	1.082	278
188	gi|241942103	hypothetical protein SORBIDRAFT_07g025100 [Sorghum bicolor]	6506	73396	280	30	67.7	6.67	0.843	19	0.893	20	1.013	20	1.137	20	0.829	20	0.933	20	1.063	20	1.118	19	0.791	20	0.876	19	1.013	20	1.138	20
189	gi|241920500	hypothetical protein SORBIDRAFT_01g011610 [Sorghum bicolor]	6493	98150	227	16	25	6.97	1.08	20	1.126	20	0.876	20	0.909	20	1.014	19	1.054	20	0.948	20	0.982	20	0.935	20	0.972	20	0.909	20	0.956	19
190	gi|241947222	hypothetical protein SORBIDRAFT_0199s002020, partial [Sorghum bicolor]	6484	104257	261	32	46.5	6.21	1.009	26	1.065	26	0.971	26	1.021	26	0.964	26	1.016	26	0.991	26	1.044	25	1.01	26	1.063	26	0.94	26	0.989	26
191	gi|241920411	hypothetical protein SORBIDRAFT_01g009880 [Sorghum bicolor]	6481	65533	272	21	56.4	5.56	1.284	144	1.309	144	1.02	144	1.035	144	1.297	143	1.32	144	1.007	144	1.02	144	1.274	144	1.295	143	1.039	143	1.058	143
192	gi|241922445	hypothetical protein SORBIDRAFT_01g048660 [Sorghum bicolor]	6465	49652	337	17	39.2	9.8	0.981	173	1.024	173	0.968	175	1.005	175	0.945	175	0.986	174	0.971	173	1.008	172	0.915	173	0.953	173	0.987	174	1.025	174
193	gi|218400775	unnamed protein product [Sorghum bicolor]	6410	62587	224	21	58.6	7.26	1.078	216	1.084	215	0.961	219	0.959	218	1.054	218	1.056	219	0.975	218	0.968	217	1.046	219	1.044	218	0.969	215	0.969	216
194	gi|241933086	hypothetical protein SORBIDRAFT_04g002620 [Sorghum bicolor]	6378	36162	301	19	58.8	7.68	1.066	300	1.085	300	0.99	300	1.003	300	1.027	299	1.044	299	1.005	300	1.016	300	1.012	298	1.025	298	1.068	300	1.082	300
195	gi|241945097	hypothetical protein SORBIDRAFT_09g020540 [Sorghum bicolor]	6327	58754	308	25	63.8	5.48	1.156	254	1.164	254	1.026	255	1.029	254	1.151	256	1.157	255	1.05	255	1.051	256	1.081	256	1.085	255	0.996	255	0.999	255
196	gi|241932793	hypothetical protein SORBIDRAFT_04g035610 [Sorghum bicolor]	6317	73019	255	28	65.3	5.78	0.917	253	0.923	253	1.037	252	1.04	252	0.918	253	0.923	253	1.022	253	1.023	251	0.877	250	0.881	250	1.028	250	1.032	250
197	gi|241934806	hypothetical protein SORBIDRAFT_05g002540 [Sorghum bicolor]	6311	76807	218	28	64.5	6.49	1.014	121	1.026	122	0.926	120	0.933	121	1.023	120	1.038	123	0.928	119	0.933	121	0.978	121	0.987	123	0.942	121	0.95	123
198	gi|241935236	hypothetical protein SORBIDRAFT_05g009360 [Sorghum bicolor]	6287	42661	355	17	59.3	6.08	1.089	101	1.089	101	0.983	99	0.98	100	1.029	101	1.028	101	0.941	100	0.926	101	0.975	100	0.97	100	1.041	101	1.037	101
199	gi|20530131	mitochondrial aldehyde dehydrogenase [Sorghum bicolor]	6276	68581	250	22	53.7	6.65	1.195	218	1.215	220	1.008	220	1.021	218	1.147	217	1.164	221	1.031	219	1.052	215	1.038	218	1.051	218	1.016	217	1.039	218
200	gi|241917364	hypothetical protein SORBIDRAFT_01g001080 [Sorghum bicolor]	6275	57510	289	24	67.3	6.16	0.971	287	0.96	286	0.98	286	0.964	287	0.938	288	0.925	287	0.964	286	0.946	285	0.878	286	0.865	285	0.986	285	0.971	285
201	gi|21326129	putative UDP-glucose dehydrogenase, partial [Sorghum bicolor]	6269	29675	264	13	67.7	5.5	0.892	153	0.869	151	1.36	153	1.317	152	0.907	149	0.883	154	1.435	156	1.394	150	0.825	143	0.8	150	1.398	153	1.361	153
202	gi|241943782	hypothetical protein SORBIDRAFT_08g008230 [Sorghum bicolor]	6259	133132	295	42	50.6	6.13	1.035	294	1.019	293	1.035	293	1.013	292	1.009	293	0.991	294	1.055	294	1.032	293	0.977	292	0.958	293	1.061	292	1.039	293
203	gi|28948382	Chain A, Maize Transketolase In Complex With Tpp	6242	85133	325	25	46.5	5.47	1.037	25	1.003	26	1.024	26	0.989	25	1.03	24	0.992	26	1.067	25	1.025	26	0.973	26	0.938	26	0.995	26	0.958	26
204	gi|241933326	hypothetical protein SORBIDRAFT_04g006830 [Sorghum bicolor]	6239	53203	224	19	59	7.03	1.083	98	1.12	95	0.875	95	0.904	97	1.081	97	1.116	96	0.968	96	0.995	95	1.073	96	1.107	94	0.896	95	0.924	95
205	gi|241940920	hypothetical protein SORBIDRAFT_07g023850 [Sorghum bicolor]	6227	117417	261	42	65.8	5.44	0.981	248	0.977	246	0.948	248	0.94	250	0.96	248	0.954	248	0.933	248	0.93	250	0.927	250	0.918	246	0.95	245	0.941	247
206	gi|241923828	hypothetical protein SORBIDRAFT_02g028310 [Sorghum bicolor]	6175	138011	248	36	38.7	5.6	0.962	246	0.962	245	1.066	244	1.061	245	0.934	244	0.934	243	1.038	245	1.03	244	0.953	243	0.951	244	1.053	245	1.049	246
207	gi|241920074	hypothetical protein SORBIDRAFT_01g003770 [Sorghum bicolor]	6165	24353	259	11	74	6.43	1.019	31	0.832	31	1.249	31	1.014	31	1.117	31	0.91	31	0.859	31	0.697	31	1.07	31	0.87	31	1.265	31	1.028	31
208	gi|241934704	hypothetical protein SORBIDRAFT_05g000445, partial [Sorghum bicolor]	6144	44234	210	17	75.2	8.33	0.996	204	0.996	202	0.982	203	0.977	200	1.021	204	1.019	202	0.95	201	0.947	199	0.965	201	0.958	199	1.007	202	1.001	201
209	gi|241926514	hypothetical protein SORBIDRAFT_02g038365 [Sorghum bicolor]	6143	40313	301	20	67.3	9.78	0.931	115	1.025	116	0.819	115	0.897	116	0.86	117	0.934	119	0.835	116	0.912	117	0.897	118	0.984	119	0.856	116	0.935	116
210	gi|241944623	hypothetical protein SORBIDRAFT_09g004630 [Sorghum bicolor]	6121	25764	413	11	62.6	9.83	1.126	10	1.108	10	0.907	10	0.888	10	1.151	10	1.131	10	0.811	10	0.794	10	1.37	10	1.343	10	0.97	10	0.902	9
211	gi|241941469	hypothetical protein SORBIDRAFT_07g004420 [Sorghum bicolor]	6116	146407	285	47	52.4	6.04	0.985	279	0.996	281	1.052	281	1.058	283	0.927	279	0.935	283	0.998	283	1.005	283	0.964	279	0.971	280	1.046	281	1.052	284
212	gi|241922091	hypothetical protein SORBIDRAFT_01g042270 [Sorghum bicolor]	6104	63528	339	31	63.4	6.3	1.202	337	1.22	336	0.548	334	0.554	336	1.192	337	1.208	338	0.581	335	0.586	336	1.033	336	1.044	337	0.588	332	0.594	333
213	gi|241917595	hypothetical protein SORBIDRAFT_01g005210 [Sorghum bicolor]	6099	55156	269	25	64.4	10.56	1.088	267	1.101	266	0.638	264	0.645	264	1.029	267	1.04	268	0.685	265	0.693	264	0.993	267	1.005	266	0.737	263	0.748	264
214	gi|241934672	hypothetical protein SORBIDRAFT_04g038310 [Sorghum bicolor]	6094	99539	255	40	65	5.58	1.023	252	1.007	252	1.087	253	1.064	253	1.04	252	1.021	252	1.14	251	1.115	251	0.991	252	0.972	252	1.067	252	1.046	252
215	gi|241931368	hypothetical protein SORBIDRAFT_04g003410 [Sorghum bicolor]	6062	114345	275	43	59.8	5.1	1.004	272	0.997	272	1.003	271	0.992	271	1.01	272	1.002	272	0.97	270	0.958	270	0.962	270	0.951	270	1.006	270	0.994	270
216	gi|241929743	hypothetical protein SORBIDRAFT_03g013260 [Sorghum bicolor]	6058	25430	406	10	56.1	9.79	0.883	3	0.935	3	0.811	3	0.854	3	0.846	3	0.895	3	0.855	3	0.9	3	0.947	3	0.999	3	0.895	3	0.944	3
217	gi|241915590	hypothetical protein SORBIDRAFT_10g025670 [Sorghum bicolor]	6008	21952	405	10	60.8	5.77	0.928	16	0.893	16	1.072	16	1.027	16	0.9	16	0.864	16	1.065	16	1.018	16	1.06	16	1.016	16	0.942	14	0.947	15
218	gi|241917510	hypothetical protein SORBIDRAFT_01g003700 [Sorghum bicolor]	5987	79885	275	35	72.7	5.73	0.96	270	0.943	269	1.024	271	1.001	272	0.949	271	0.931	272	1.018	272	0.993	271	0.924	269	0.905	269	1.023	271	1	272
219	gi|241917253	hypothetical protein SORBIDRAFT_10g030240 [Sorghum bicolor]	5918	121081	304	46	59.9	4.93	0.937	275	0.925	276	0.887	275	0.872	276	0.937	276	0.923	277	0.89	276	0.874	275	0.916	272	0.904	274	0.924	273	0.909	273
220	gi|241935198	hypothetical protein SORBIDRAFT_05g008550 [Sorghum bicolor]	5908	39246	201	13	56.7	8.83	0.822	184	0.787	185	0.503	178	0.48	177	0.815	185	0.779	188	0.537	181	0.513	178	0.841	181	0.804	182	0.58	185	0.553	184
221	gi|241925886	hypothetical protein SORBIDRAFT_02g027000 [Sorghum bicolor]	5884	74520	265	34	62.4	5.29	1.014	264	0.992	263	0.988	261	0.962	262	1.013	260	0.987	263	0.971	263	0.944	264	1.047	262	1.021	261	0.961	260	0.936	260
222	gi|241922866	hypothetical protein SORBIDRAFT_02g005440 [Sorghum bicolor]	5808	121945	206	24	33.9	6.64	1.019	45	1.023	45	1.188	46	1.184	46	0.955	45	0.949	45	1.178	46	1.173	46	1.056	45	1.057	45	1.178	46	1.176	46
223	gi|241919274	hypothetical protein SORBIDRAFT_01g038510 [Sorghum bicolor]	5805	152629	231	36	46.1	5.98	1	44	1.004	44	1.062	44	1.062	44	0.837	44	0.839	44	1.065	43	1.061	44	0.89	44	0.892	44	1.105	44	1.106	44
224	gi|241944318	hypothetical protein SORBIDRAFT_08g022520 [Sorghum bicolor]	5796	105613	292	25	35.7	5.87	1.236	274	1.243	273	1.093	273	1.095	274	1.262	274	1.267	273	1.112	273	1.112	274	1.17	274	1.172	273	1.057	272	1.061	273
225	gi|241919447	hypothetical protein SORBIDRAFT_01g041800 [Sorghum bicolor]	5745	20409	388	8	47.3	9.94	1.199	2	0.954	2	1.278	2	1.012	2	0.943	2	0.749	2	1.35	2	1.067	2	1.481	2	1.174	2	1.121	2	0.888	2
226	gi|241925675	hypothetical protein SORBIDRAFT_02g023480 [Sorghum bicolor]	5740	58924	180	22	54.4	5.91	1	174	0.97	175	0.934	177	0.901	176	1.015	176	0.983	177	0.943	176	0.916	175	1.029	176	0.995	177	0.925	175	0.894	176
227	gi|241946574	hypothetical protein SORBIDRAFT_09g023880 [Sorghum bicolor]	5716	24391	246	11	74.6	6.43	1.096	18	0.959	18	1.121	18	0.977	18	1.232	18	1.063	17	1.11	18	0.966	18	1.232	18	1.075	18	1.18	18	1.029	18
228	gi|241933087	hypothetical protein SORBIDRAFT_04g002640 [Sorghum bicolor]	5626	407153	218	64	34.2	3.97	1.181	213	1.149	206	0.794	203	0.771	206	1.153	209	1.12	208	0.802	206	0.775	207	1.229	210	1.2	204	0.82	200	0.797	199
229	gi|241940968	hypothetical protein SORBIDRAFT_07g024800 [Sorghum bicolor]	5619	64770	233	31	70.2	8.73	1.047	226	1.073	227	1.069	226	1.091	228	1.061	222	1.076	226	1.072	226	1.09	228	1.01	226	1.031	228	1.064	224	1.084	227
230	gi|241946458	hypothetical protein SORBIDRAFT_09g021660 [Sorghum bicolor]	5618	47940	298	19	68.1	5.22	1.42	78	1.361	77	0.731	76	0.701	79	1.395	79	1.328	78	0.748	75	0.723	78	1.422	79	1.37	78	0.733	75	0.705	75
231	gi|241930883	hypothetical protein SORBIDRAFT_03g042450 [Sorghum bicolor]	5580	112370	249	34	51.9	5.77	1.101	169	1.081	168	0.908	168	0.885	169	1.073	169	1.052	168	1.007	168	0.98	169	1.133	168	1.11	169	0.934	167	0.912	168
232	gi|241941541	hypothetical protein SORBIDRAFT_07g005700 [Sorghum bicolor]	5552	57005	214	22	64.1	6.3	0.958	207	0.954	206	1.042	207	1.032	206	0.925	201	0.897	207	1.098	206	1.086	207	0.924	206	0.936	201	1.078	207	1.069	206
233	gi|241920987	hypothetical protein SORBIDRAFT_01g020150 [Sorghum bicolor]	5535	58317	197	24	62.8	7.91	1.14	192	1.137	191	1.326	193	1.32	192	1.044	191	1.036	192	1.323	192	1.312	191	1.078	191	1.067	192	1.287	192	1.28	192
234	gi|241946212	hypothetical protein SORBIDRAFT_09g016610 [Sorghum bicolor]	5521	57217	295	20	61.2	6.82	0.874	294	0.895	295	1.12	295	1.143	294	0.853	293	0.872	294	1.142	295	1.162	294	0.777	294	0.795	293	1.102	295	1.126	293
235	gi|241918866	hypothetical protein SORBIDRAFT_01g030460 [Sorghum bicolor]	5517	14749	282	7	58.3	11.48	0.868	260	0.893	260	1.031	260	1.055	260	0.84	260	0.862	260	0.981	260	1.002	260	0.837	259	0.858	259	0.981	260	1.005	260
236	gi|241917322	hypothetical protein SORBIDRAFT_01g000380 [Sorghum bicolor]	5484	72218	211	28	66.6	5.2	0.921	179	0.941	175	0.913	176	0.927	175	0.916	178	0.933	178	0.944	178	0.957	179	0.877	176	0.893	175	0.962	177	0.977	177
237	gi|241922487	hypothetical protein SORBIDRAFT_01g049370 [Sorghum bicolor]	5467	66819	216	29	63.2	7.12	0.944	208	0.918	209	1.031	209	1.005	209	0.918	209	0.892	208	1.019	207	0.983	211	0.907	204	0.886	208	0.992	209	0.967	207
238	gi|241930496	hypothetical protein SORBIDRAFT_03g035090 [Sorghum bicolor]	5462	127495	285	33	36.6	5.76	1.444	68	1.433	68	0.751	68	0.742	68	1.363	68	1.352	68	0.806	68	0.795	68	1.491	66	1.475	66	0.78	68	0.771	68
239	gi|219897952	unnamed protein product [Sorghum bicolor]	5439	35349	275	16	61.6	9.81	0.929	272	0.933	274	1.082	275	1.083	275	0.885	274	0.889	274	1.07	275	1.07	275	0.786	271	0.788	272	1.073	274	1.074	275
240	gi|241938907	hypothetical protein SORBIDRAFT_06g014590 [Sorghum bicolor]	5419	120116	255	43	55	6.32	0.953	227	0.971	229	0.934	227	0.948	229	0.919	227	0.935	229	0.961	228	0.973	228	0.964	228	0.979	228	0.937	227	0.95	229
241	gi|241945542	hypothetical protein SORBIDRAFT_09g028590 [Sorghum bicolor]	5414	28215	183	14	65.2	10.57	0.875	40	0.914	40	0.887	40	0.92	39	0.889	40	0.927	40	0.945	40	0.981	40	0.765	39	0.795	39	0.967	40	1.006	40
242	gi|241929622	hypothetical protein SORBIDRAFT_03g011130 [Sorghum bicolor]	5390	66338	209	27	66	7.06	1.039	205	1.063	203	0.955	202	0.969	206	1.077	207	1.101	205	0.984	202	1	204	0.989	205	1.005	205	0.982	204	1.016	197
243	gi|241932435	hypothetical protein SORBIDRAFT_04g028900 [Sorghum bicolor]	5379	55442	190	23	69.2	5.01	0.94	185	0.965	188	1.044	185	1.052	188	0.927	190	0.937	190	1.048	189	1.054	189	0.898	189	0.906	189	1.043	190	1.052	190
244	gi|241939677	hypothetical protein SORBIDRAFT_06g027940 [Sorghum bicolor]	5379	121216	180	26	39	5.13	1.009	92	1.048	92	1.015	93	1.048	94	0.993	92	1.029	92	1.012	95	1.042	92	0.975	92	1.009	93	0.983	90	1.016	91
245	gi|241926695	hypothetical protein SORBIDRAFT_02g041740 [Sorghum bicolor]	5372	188633	208	49	47.7	5.92	1.019	204	1.04	206	0.839	202	0.853	206	1.065	196	1.054	207	0.854	202	0.867	206	1.043	205	1.062	207	0.845	202	0.858	205
246	gi|241922581	hypothetical protein SORBIDRAFT_02g000500 [Sorghum bicolor]	5370	41021	186	9	30.6	4.89	1.255	165	1.25	165	1.959	165	1.92	163	0.964	164	0.956	166	2.173	165	2.134	163	1.035	165	1.021	163	1.962	161	1.936	161
247	gi|241931185	hypothetical protein SORBIDRAFT_04g000590 [Sorghum bicolor]	5351	41592	149	10	34.7	6	1.042	5	1.09	5	0.547	5	0.569	6	1.077	6	1.125	5	0.589	4	0.608	5	0.952	5	0.992	5	0.662	5	0.69	5
248	gi|241917273	hypothetical protein SORBIDRAFT_10g030550 [Sorghum bicolor]	5347	44784	183	14	49.2	9.13	1.054	157	1.052	156	1.147	152	1.14	158	1.103	153	1.099	157	1.243	154	1.235	157	1.053	152	1.053	155	1.195	150	1.189	154
249	gi|241946776	hypothetical protein SORBIDRAFT_09g027960 [Sorghum bicolor]	5337	81242	228	35	60.6	8.01	1.047	130	1.06	128	0.94	128	0.948	127	1.042	127	1.051	129	0.952	127	0.959	129	1.008	129	1.018	127	0.951	124	0.954	123
250	gi|241926817	hypothetical protein SORBIDRAFT_02g043840 [Sorghum bicolor]	5314	61694	235	20	55.7	5.91	1.051	230	1.049	230	0.982	230	0.975	229	1.061	230	1.056	229	1.017	230	1.007	229	1.006	229	0.999	229	1.006	230	0.998	229
251	gi|241945938	hypothetical protein SORBIDRAFT_09g004660 [Sorghum bicolor]	5283	42623	220	10	35.3	5.82	0.846	123	0.818	123	0.834	123	0.804	123	0.865	122	0.83	123	0.853	124	0.821	124	0.817	123	0.788	123	0.811	124	0.782	124
252	gi|241941350	hypothetical protein SORBIDRAFT_07g002560 [Sorghum bicolor]	5262	43696	227	16	65.8	5.19	0.956	221	0.938	219	1.113	219	1.084	220	0.94	221	0.923	217	1.15	220	1.12	222	0.83	218	0.812	217	1.065	217	1.042	219
253	gi|241923932	hypothetical protein SORBIDRAFT_02g030620 [Sorghum bicolor]	5262	41639	224	12	49.5	7.71	1.077	202	1.079	203	1.097	203	1.098	208	1.025	201	1.026	207	1.137	204	1.133	209	1.027	198	1.03	202	1.111	203	1.108	205
254	gi|241931605	hypothetical protein SORBIDRAFT_04g007610 [Sorghum bicolor]	5247	114243	241	33	40.9	5.2	1.037	222	1.043	220	0.949	221	0.947	220	1.026	222	1.03	221	0.929	221	0.928	220	1.041	221	1.043	222	0.94	222	0.94	221
255	gi|241928755	hypothetical protein SORBIDRAFT_03g042604 [Sorghum bicolor]	5237	42448	199	18	53.9	9.87	1.06	127	0.985	128	0.963	127	0.891	132	1.089	128	1.009	128	1.038	131	0.958	130	0.973	123	0.903	125	1.023	127	0.945	126
256	gi|241914953	hypothetical protein SORBIDRAFT_10g007760 [Sorghum bicolor]	5229	41098	193	17	61.5	7.16	1.364	181	1.343	181	1.028	180	1.007	182	1.268	179	1.247	182	1.042	177	1.02	181	1.322	178	1.298	181	1.019	177	1.001	180
257	gi|241941934	hypothetical protein SORBIDRAFT_07g021980 [Sorghum bicolor]	5203	73192	194	23	48.6	6.56	1.111	180	1.128	181	0.816	176	0.828	178	1.115	180	1.13	181	0.841	178	0.857	180	1.07	177	1.084	179	0.854	174	0.863	175
258	gi|241920099	hypothetical protein SORBIDRAFT_01g004260 [Sorghum bicolor]	5200	37544	278	18	60.6	10.22	1.24	1	1.155	1	0.47	1	0.436	1	1.313	1	1.221	1	0.598	1	0.554	1	0.965	1	0.895	1	0.581	1	0.538	1
259	gi|241920098	hypothetical protein SORBIDRAFT_01g004250 [Sorghum bicolor]	5198	37574	280	18	60.6	10.22	1.252	3	1.369	3	0.364	2	0.395	2	1.206	3	1.318	3	0.469	3	0.51	3	0.907	3	0.989	3	0.819	2	0.889	2
260	gi|241928078	hypothetical protein SORBIDRAFT_03g030500 [Sorghum bicolor]	5177	59335	248	31	76.5	6.03	0.799	4	0.846	3	0.659	4	0.774	4	0.817	4	0.963	4	0.742	4	0.871	4	0.785	4	0.923	4	0.718	4	0.844	4
261	gi|241924523	hypothetical protein SORBIDRAFT_02g041640 [Sorghum bicolor]	5173	133085	221	33	39.6	5.26	1.053	216	1.038	215	1.02	216	1.004	209	1.061	217	1.044	213	0.964	216	0.949	217	1.041	216	1.024	214	0.992	215	0.978	215
262	gi|241926037	hypothetical protein SORBIDRAFT_02g029840 [Sorghum bicolor]	5161	34387	170	14	70.3	7.77	1.025	150	1.034	150	1.052	150	1.052	150	1.079	151	1.083	150	0.988	151	0.989	151	0.986	150	0.989	150	1.038	149	1.043	149
263	gi|241939376	hypothetical protein SORBIDRAFT_06g022740 [Sorghum bicolor]	5158	88325	198	30	46.5	6.25	1.034	25	0.991	25	0.538	25	0.513	25	1.162	25	1.111	25	0.604	25	0.575	25	0.933	25	0.891	25	0.577	25	0.55	25
264	gi|241944652	hypothetical protein SORBIDRAFT_09g005230 [Sorghum bicolor]	5147	80202	248	17	36.8	5.47	0.957	64	1.06	65	0.948	63	1.049	64	0.975	64	1.075	65	0.964	64	1.056	65	0.929	63	1.016	64	0.929	62	1.019	63
265	gi|241921802	hypothetical protein SORBIDRAFT_01g037010 [Sorghum bicolor]	5130	20213	229	14	86.6	4.11	1.038	205	1.022	206	1.339	206	1.313	207	1.089	207	1.071	206	1.249	205	1.222	208	1.007	208	0.989	205	1.205	205	1.182	205
266	gi|241934501	hypothetical protein SORBIDRAFT_04g035230 [Sorghum bicolor]	5128	59321	247	31	76.5	6.03	1.621	3	1.354	3	1.035	3	0.86	3	1.608	3	1.341	3	0.948	3	0.787	3	1.545	3	1.287	3	0.951	3	0.791	3
267	gi|241945499	hypothetical protein SORBIDRAFT_09g027910 [Sorghum bicolor]	5109	278651	207	23	14	6.79	1.223	35	1.23	36	0.918	36	0.928	36	1.169	36	1.186	36	0.984	36	0.994	36	1.208	36	1.224	36	0.916	35	0.921	36
268	gi|241926885	hypothetical protein SORBIDRAFT_03g001290 [Sorghum bicolor]	5105	18173	181	10	73.1	9.94	0.858	95	0.873	95	1.037	95	1.051	95	0.943	94	0.96	93	1.058	94	1.072	94	0.847	95	0.859	95	1.075	93	1.092	93
269	gi|219787297	unnamed protein product [Sorghum bicolor]	5104	64824	232	17	46.1	6.62	1.06	208	1.023	208	1.083	208	1.041	208	1.075	208	1.037	208	1.017	209	0.976	209	0.981	209	0.944	209	1.048	209	1.007	209
270	gi|241946598	hypothetical protein SORBIDRAFT_09g024340 [Sorghum bicolor]	5083	59880	197	18	50.7	5.89	1.023	194	0.993	194	1.116	195	1.077	197	0.987	195	0.953	195	1.134	196	1.091	193	0.952	194	0.922	194	1.096	193	1.058	194
271	gi|241939899	hypothetical protein SORBIDRAFT_06g031980 [Sorghum bicolor]	5058	151123	195	29	37	5.85	0.968	8	0.862	8	1.124	7	0.964	8	0.936	7	0.774	8	1.026	8	0.908	8	1.025	8	0.909	8	1.149	8	1.018	8
272	gi|241942143	hypothetical protein SORBIDRAFT_07g025840 [Sorghum bicolor]	5038	93664	252	33	49.7	6.03	0.97	175	0.995	175	1.081	175	1.074	171	0.925	175	0.947	175	1.111	175	1.133	175	0.902	174	0.92	174	1.078	172	1.122	175
273	gi|219890642	unnamed protein product [Sorghum bicolor]	5007	79382	254	25	48.8	4.73	0.924	252	0.888	252	1.084	251	1.035	252	0.875	252	0.839	252	1.084	252	1.035	252	0.84	252	0.804	252	1.063	252	1.017	252
274	gi|241926564	hypothetical protein SORBIDRAFT_02g039340 [Sorghum bicolor]	4953	68043	210	27	62.8	6.06	1.246	206	1.29	206	0.953	206	0.982	207	1.083	206	1.119	208	0.925	204	0.952	204	1.018	206	1.053	206	0.967	205	0.997	206
275	gi|241916971	hypothetical protein SORBIDRAFT_10g025470 [Sorghum bicolor]	4936	119768	199	14	15.6	6.11	1.054	36	1.098	36	0.862	36	0.894	36	0.999	36	1.039	36	0.936	36	0.969	36	0.933	36	0.969	36	0.889	36	0.923	36
276	gi|241923487	hypothetical protein SORBIDRAFT_02g022910 [Sorghum bicolor]	4926	36382	201	17	77.9	7.85	0.974	171	0.985	171	1.087	172	1.09	173	1.124	169	1.133	171	0.97	171	0.975	174	0.832	169	0.839	171	1.09	169	1.097	171
277	gi|6561805	UDP-glucose glucosyltransferase [Sorghum bicolor]	4919	57647	176	16	43.1	5.5	0.843	167	0.863	168	1.025	168	1.045	172	0.893	173	0.873	169	1.038	169	1.057	171	0.837	173	0.848	166	0.961	170	0.978	171
278	gi|241940006	hypothetical protein SORBIDRAFT_06g033850 [Sorghum bicolor]	4919	39388	112	10	45	4.99	0.999	107	1.012	104	0.713	104	0.71	98	0.979	106	0.991	107	0.673	102	0.676	104	0.907	106	0.912	105	0.713	102	0.715	102
279	gi|241927006	hypothetical protein SORBIDRAFT_03g003250 [Sorghum bicolor]	4911	143113	249	43	42.4	9.24	0.894	85	0.897	85	1.048	85	1.046	85	0.922	84	0.922	84	1.041	85	1.038	85	0.878	85	0.873	84	1.074	85	1.072	85
280	gi|241919380	hypothetical protein SORBIDRAFT_01g040570 [Sorghum bicolor]	4909	38723	235	17	48.8	9.52	1.092	51	1.046	51	0.839	51	0.795	50	1.066	51	1.02	51	0.875	50	0.835	51	0.843	51	0.805	51	0.948	51	0.898	50
281	gi|241923125	hypothetical protein SORBIDRAFT_02g009810 [Sorghum bicolor]	4907	34166	173	19	62.8	10.99	0.986	155	1.014	154	0.948	154	0.97	155	0.969	155	0.994	154	0.906	154	0.935	154	0.921	154	0.943	154	0.93	154	0.952	154
282	gi|241943040	hypothetical protein SORBIDRAFT_08g018670 [Sorghum bicolor]	4898	108177	180	20	32.6	4.61	1.047	173	1.099	175	1.065	174	1.123	176	1.034	175	1.083	175	1.096	174	1.133	173	1	175	1.047	175	1.065	173	1.115	173
283	gi|241931400	hypothetical protein SORBIDRAFT_04g004030 [Sorghum bicolor]	4886	72104	205	31	72.5	6.45	0.916	185	0.923	188	1.038	187	1.037	188	0.915	189	0.92	185	1.023	188	1.021	188	0.892	188	0.895	185	1.014	186	1.017	186
284	gi|241925079	hypothetical protein SORBIDRAFT_02g006810 [Sorghum bicolor]	4884	19519	196	6	52.9	5.33	0.803	31	0.812	31	1.089	31	1.097	31	0.777	31	0.785	31	1.155	30	1.154	31	0.707	31	0.727	30	1.022	31	1.03	31
285	gi|241940398	hypothetical protein SORBIDRAFT_07g006370 [Sorghum bicolor]	4873	121616	167	25	36.6	5.18	1.08	81	1.08	80	1.045	81	1.04	80	1.017	82	1.016	81	1.057	79	1.055	78	1.021	81	1.02	79	0.985	80	0.98	80
286	gi|241943581	hypothetical protein SORBIDRAFT_08g004410 [Sorghum bicolor]	4857	114363	194	28	44.5	5.06	1.029	182	1.015	180	1.103	178	1.082	180	1.035	177	1.021	178	1.154	181	1.136	183	1.059	177	1.044	182	1.093	179	1.068	179
287	gi|241946849	hypothetical protein SORBIDRAFT_09g029400 [Sorghum bicolor]	4847	19521	191	7	60	5.33	0.936	24	0.902	24	1.03	24	0.987	24	0.88	24	0.846	24	0.983	23	0.952	24	0.789	24	0.758	24	0.964	24	0.942	23
288	gi|194326198	glutamine synthetase [Sorghum bicolor]	4825	45530	303	16	60.2	5.3	1.626	252	1.473	245	0.917	247	0.825	246	1.486	250	1.337	247	0.942	243	0.848	244	1.455	244	1.323	244	0.897	242	0.803	243
289	gi|241939375	hypothetical protein SORBIDRAFT_06g022730 [Sorghum bicolor]	4813	45722	209	10	36.9	5.23	1	192	0.918	199	1.015	198	1.086	193	1.027	191	1.024	193	1.084	192	0.987	199	0.846	198	0.833	199	0.999	198	1.066	193
290	gi|241935472	hypothetical protein SORBIDRAFT_05g020430 [Sorghum bicolor]	4810	84043	197	27	52.3	5.64	1.191	185	1.174	183	1.068	183	1.051	185	1.198	186	1.181	188	1.027	186	1.009	186	1.13	185	1.111	187	1.01	181	0.991	182
291	gi|241917406	hypothetical protein SORBIDRAFT_01g001850 [Sorghum bicolor]	4788	39102	296	19	65.2	10.16	1.014	36	0.955	36	1.09	36	1.021	36	0.996	35	0.937	35	1.036	36	0.97	36	0.881	36	0.845	35	1.132	36	1.062	36
292	gi|241939266	hypothetical protein SORBIDRAFT_06g020720 [Sorghum bicolor]	4783	67147	165	24	58.5	6.4	1.133	163	1.147	160	1.06	160	1.072	159	1.056	163	1.067	159	1.055	160	1.062	162	1.112	162	1.122	161	1.044	161	1.053	159
293	gi|241927758	hypothetical protein SORBIDRAFT_03g025180 [Sorghum bicolor]	4772	65673	191	21	49.7	5.71	1.094	185	1.111	187	1	186	0.998	188	1.089	189	1.092	189	1.006	185	1.005	189	1.077	186	1.078	189	0.993	187	0.994	188
294	gi|241942751	hypothetical protein SORBIDRAFT_08g008400 [Sorghum bicolor]	4771	34199	192	18	64.7	7.66	1.102	22	1.158	22	0.966	22	1.011	22	1.034	22	1.085	22	1.13	21	1.18	21	0.923	21	0.965	21	0.999	22	1.045	22
295	gi|241938546	hypothetical protein SORBIDRAFT_06g033720 [Sorghum bicolor]	4767	49862	167	18	65.6	5.78	0.955	164	0.973	164	0.996	164	1.012	162	0.93	162	0.951	164	0.952	161	0.973	163	0.94	160	0.956	159	0.921	163	0.937	162
296	gi|241939802	hypothetical protein SORBIDRAFT_06g030270 [Sorghum bicolor]	4766	90596	202	26	53.7	5.99	0.825	188	0.825	187	1.171	188	1.167	187	0.827	187	0.826	186	1.206	188	1.203	187	0.81	185	0.807	186	1.092	188	1.084	187
297	gi|241942935	hypothetical protein SORBIDRAFT_08g016820 [Sorghum bicolor]	4741	285417	224	65	39.2	5.85	1.065	195	1.08	194	0.98	195	0.991	193	1.077	194	1.09	194	0.936	194	0.943	194	1.07	194	1.081	194	0.935	192	0.942	191
298	gi|241932285	hypothetical protein SORBIDRAFT_04g026090 [Sorghum bicolor]	4739	72672	192	27	62.8	4.6	0.904	43	0.951	42	1.001	43	1.026	43	0.877	43	0.902	43	1.003	43	1.027	43	0.861	43	0.884	43	1.012	42	1.038	42
299	gi|241935154	hypothetical protein SORBIDRAFT_05g007540 [Sorghum bicolor]	4728	28147	165	14	65.2	10.5	0.981	14	0.96	14	0.996	14	0.97	14	0.979	14	0.955	13	1.065	14	1.036	14	0.845	14	0.824	14	1.038	14	1.012	14
300	gi|241945767	hypothetical protein SORBIDRAFT_09g001700 [Sorghum bicolor]	4705	30830	202	13	81.3	5.56	1.296	183	1.266	183	1.02	183	0.991	183	1.207	183	1.177	183	1.07	183	1.039	183	1.231	183	1.198	183	1.018	183	0.99	183
301	gi|241922024	hypothetical protein SORBIDRAFT_01g040970 [Sorghum bicolor]	4703	108079	184	24	37.6	5.71	1.115	173	1.122	171	1.006	172	1.004	172	1.089	171	1.095	171	1.03	170	1.03	171	1.023	172	1.026	170	1.036	172	1.039	170
302	gi|241946988	hypothetical protein SORBIDRAFT_0010s021250 [Sorghum bicolor]	4702	96153	176	27	47.2	5.71	0.988	147	0.98	145	1.028	148	1.017	146	0.987	147	0.983	146	0.92	148	0.91	146	0.947	144	0.942	144	0.989	144	0.973	145
303	gi|241940003	hypothetical protein SORBIDRAFT_06g033840 [Sorghum bicolor]	4690	42013	157	15	59.1	5.19	0.99	157	0.97	157	0.546	155	0.53	155	1.078	154	1.046	156	0.522	156	0.508	155	1.009	155	0.987	155	0.491	154	0.478	154
304	gi|241926345	hypothetical protein SORBIDRAFT_02g035490 [Sorghum bicolor]	4670	66608	189	22	57.8	5.17	1.14	178	1.12	176	1.086	178	1.063	177	1.109	178	1.087	178	1.112	178	1.088	178	1.158	176	1.135	178	1.124	176	1.102	176
305	gi|241930254	hypothetical protein SORBIDRAFT_03g030600 [Sorghum bicolor]	4645	27846	150	14	65.2	10.48	1.104	8	1.022	7	1.015	8	1.025	8	0.935	8	0.947	8	1.161	8	1.171	8	0.925	8	0.936	8	1.126	8	1.138	8
306	gi|241924539	hypothetical protein SORBIDRAFT_02g042050 [Sorghum bicolor]	4639	29723	234	10	50.9	4.56	0.941	181	0.901	179	1.076	179	1.03	181	0.906	181	0.868	181	1.07	181	1.02	181	0.852	181	0.815	181	1.021	181	0.975	181
307	gi|241924365	hypothetical protein SORBIDRAFT_02g038770 [Sorghum bicolor]	4621	49370	270	13	40.2	6.6	1.036	4	0.896	3	1.208	3	1.026	3	1.066	4	0.92	3	1.002	3	0.932	4	1.009	4	0.863	3	1.232	3	1.047	4
308	gi|1127575	dhurrinase [Sorghum bicolor]	4611	73233	223	25	52.9	5.96	0.858	113	0.878	113	1.926	117	1.967	116	0.866	114	0.884	113	2.03	115	2.068	116	0.902	113	0.921	113	1.844	117	1.89	117
309	gi|241915563	hypothetical protein SORBIDRAFT_10g025270 [Sorghum bicolor]	4578	19773	166	12	70	10.56	1.091	156	1.062	158	0.941	158	0.911	158	1.106	157	1.075	160	1.015	158	0.981	158	1.008	158	0.977	160	1.005	157	0.961	158
310	gi|241946441	hypothetical protein SORBIDRAFT_09g021360 [Sorghum bicolor]	4568	56609	190	18	61.3	8.38	0.982	119	0.951	120	1.048	118	1.012	118	1.013	117	0.983	120	0.989	119	0.955	120	1.016	118	0.979	118	0.991	116	0.953	118
311	gi|241922056	hypothetical protein SORBIDRAFT_01g041640 [Sorghum bicolor]	4564	44911	145	17	60.1	8.44	0.867	134	0.834	134	1.867	134	1.842	131	0.874	130	0.818	133	1.796	134	1.725	135	0.874	133	0.832	132	1.78	134	1.709	135
312	gi|241944210	hypothetical protein SORBIDRAFT_08g020840 [Sorghum bicolor]	4551	58185	215	24	65.5	5.86	1.011	114	0.999	114	1.056	114	1.04	114	1.004	116	0.99	113	1.093	111	1.071	111	1.134	115	1.117	115	1.052	114	1.034	113
313	gi|241932290	hypothetical protein SORBIDRAFT_04g026160 [Sorghum bicolor]	4550	73566	180	24	53	4.57	0.82	31	0.877	31	0.938	31	0.999	31	0.841	31	0.899	31	0.939	31	0.999	31	0.864	31	0.922	31	0.937	30	0.986	31
314	gi|241917660	hypothetical protein SORBIDRAFT_01g006490 [Sorghum bicolor]	4548	76364	183	18	38.1	6.18	1.091	164	1.092	164	1.028	163	1.027	163	1.039	164	1.045	161	1.037	164	1.032	164	0.975	164	0.973	164	1.041	164	1.038	164
315	gi|241939733	hypothetical protein SORBIDRAFT_06g028880 [Sorghum bicolor]	4530	202928	153	38	32.1	6.49	1.15	149	1.165	148	0.788	149	0.798	146	1.122	149	1.134	149	0.779	147	0.787	147	1.121	149	1.135	147	0.83	147	0.838	147
316	gi|241925307	hypothetical protein SORBIDRAFT_02g010760 [Sorghum bicolor]	4522	33470	147	6	37.6	7.68	0.996	123	0.993	121	1.255	122	1.243	126	0.972	120	0.965	124	1.229	124	1.215	124	0.918	119	0.913	125	1.237	120	1.223	123
317	gi|241944516	hypothetical protein SORBIDRAFT_09g002740 [Sorghum bicolor]	4521	44605	192	16	56.9	8.87	0.73	181	0.724	181	0.784	181	0.774	181	0.807	181	0.799	181	0.866	181	0.853	181	0.798	181	0.789	181	0.797	180	0.787	180
318	gi|241927428	hypothetical protein SORBIDRAFT_03g011050 [Sorghum bicolor]	4513	45642	193	16	48.2	6.76	1.129	188	1.045	188	1.055	188	0.973	187	1.145	186	1.051	188	1.076	187	0.989	187	1.048	186	0.966	186	1.047	186	0.967	188
319	gi|241919537	hypothetical protein SORBIDRAFT_01g043700 [Sorghum bicolor]	4499	37987	185	16	70.2	9.16	1.048	174	1.054	177	1.18	176	1.182	175	1.051	174	1.056	177	1.01	176	1.01	175	0.913	175	0.92	174	1.078	170	1.064	174
320	gi|241941318	hypothetical protein SORBIDRAFT_07g002090 [Sorghum bicolor]	4490	96121	170	26	46.4	5.2	0.903	163	0.904	163	1.117	163	1.113	163	0.907	163	0.907	163	1.117	163	1.113	163	0.897	163	0.896	163	1.083	163	1.08	163
321	gi|219898593	unnamed protein product [Sorghum bicolor]	4474	16876	191	7	65.6	6.56	1.272	191	1.306	191	1.311	187	1.344	190	1.243	191	1.275	191	1.477	189	1.505	191	1.179	191	1.207	191	1.34	189	1.369	191
322	gi|241926407	hypothetical protein SORBIDRAFT_02g036510 [Sorghum bicolor]	4473	218821	169	40	29.9	5.46	0.98	165	0.991	166	1.016	167	0.999	162	0.991	163	1.004	167	1.032	167	1.039	167	1.043	165	1.053	167	1.009	166	1.017	167
323	gi|241946730	hypothetical protein SORBIDRAFT_09g026810 [Sorghum bicolor]	4461	70995	216	26	63.6	6.9	1.064	215	1.088	215	1.079	215	1.098	215	1.082	214	1.106	214	1.101	215	1.118	215	1.006	215	1.025	215	1.094	215	1.113	215
324	gi|241945916	hypothetical protein SORBIDRAFT_09g004320 [Sorghum bicolor]	4456	67534	169	22	69.8	5.22	0.975	167	1.029	165	0.993	166	1.045	167	1.011	166	1.064	166	0.966	167	1.012	167	0.944	167	0.991	167	0.972	166	1.02	167
325	gi|241918754	hypothetical protein SORBIDRAFT_01g028520 [Sorghum bicolor]	4446	98957	208	29	48.1	5.12	0.934	199	0.943	199	1.054	199	1.059	199	0.935	200	0.943	200	1.064	200	1.068	200	0.902	200	0.907	200	1.073	200	1.078	200
326	gi|241945119	hypothetical protein SORBIDRAFT_09g020940 [Sorghum bicolor]	4446	19519	171	7	60	5.33	1.044	4	0.683	4	1.411	4	0.919	4	1.208	4	0.789	4	0.846	4	0.55	4	0.894	4	0.583	4	1.131	4	0.737	4
327	gi|241940525	hypothetical protein SORBIDRAFT_07g012720 [Sorghum bicolor]	4438	73246	169	19	49.1	6.61	1.058	148	1.11	150	1.337	149	1.41	151	1.104	149	1.17	151	1.248	149	1.309	148	0.947	147	0.997	151	1.367	149	1.437	150
328	gi|241932018	hypothetical protein SORBIDRAFT_04g021370 [Sorghum bicolor]	4418	92041	168	24	45	5.41	1.046	134	1.015	134	0.975	134	0.942	132	1.025	131	0.994	134	0.983	130	0.952	135	0.975	130	0.953	133	0.969	126	0.94	128
329	gi|241915483	hypothetical protein SORBIDRAFT_10g023770 [Sorghum bicolor]	4411	53465	130	10	34.7	7.04	1.035	7	0.872	7	0.951	7	0.798	7	0.992	7	0.835	7	0.924	7	0.774	7	0.959	7	0.806	7	0.912	7	0.766	7
330	gi|241937368	hypothetical protein SORBIDRAFT_06g003160 [Sorghum bicolor]	4393	79238	211	26	48.8	8.58	1.064	198	1.048	198	1.013	199	0.993	198	1.016	197	0.998	199	1.007	198	0.984	198	1.039	196	1.019	197	0.965	198	0.948	197
331	gi|241944827	hypothetical protein SORBIDRAFT_09g011450 [Sorghum bicolor]	4385	31121	167	14	84.1	6.71	1.095	162	1.071	161	1.025	161	0.997	160	1.019	161	0.994	162	1	162	0.971	161	1.007	161	0.981	161	0.973	160	0.947	160
332	gi|144583703	O-methyltransferase 2 [Sorghum bicolor]	4362	46411	197	16	64.5	5.38	0.966	124	0.942	119	1.433	120	1.343	117	1.115	120	1.077	123	1.42	120	1.363	123	0.971	122	0.922	119	1.366	123	1.311	121
333	gi|241926556	hypothetical protein SORBIDRAFT_02g039166 [Sorghum bicolor]	4356	30397	224	12	48	4.42	1.458	173	1.474	173	1.571	173	1.581	173	1.429	173	1.443	173	1.517	173	1.524	173	1.287	173	1.297	173	1.509	173	1.519	173
334	gi|241926448	hypothetical protein SORBIDRAFT_02g037270 [Sorghum bicolor]	4347	137758	199	29	40.8	4.8	1.006	161	1.028	158	1.026	161	1.053	158	0.945	161	0.979	155	1.054	162	1.075	159	1.065	156	1.091	155	1.005	158	1.024	157
335	gi|241923673	hypothetical protein SORBIDRAFT_02g026140 [Sorghum bicolor]	4344	92759	175	24	43.1	8.5	1.083	175	1.081	174	0.91	174	0.905	172	1.082	169	1.065	174	0.903	175	0.896	174	1.053	175	1.043	172	0.923	175	0.918	172
336	gi|241923875	hypothetical protein SORBIDRAFT_02g029470 [Sorghum bicolor]	4323	44897	139	11	42.4	5.44	1.104	131	1.099	131	1.047	132	1.035	131	1.071	130	1.073	130	1.028	129	1.016	130	1.052	132	1.041	131	1.008	130	1.049	126
337	gi|241914798	hypothetical protein SORBIDRAFT_10g005010 [Sorghum bicolor]	4314	58017	173	25	71.4	4.94	1.074	153	1.067	153	0.97	154	0.96	153	1.047	154	1.04	152	0.958	151	0.944	154	1.029	152	1.019	152	0.955	152	0.945	153
338	gi|241933189	hypothetical protein SORBIDRAFT_04g004540 [Sorghum bicolor]	4313	161110	235	45	44.5	5.84	1.119	233	1.143	233	1.024	234	1.042	234	1.005	234	1.025	234	0.992	234	1.007	234	0.976	230	1	232	1.002	234	1.02	234
339	gi|669028478	unnamed protein product [Triticum aestivum]	4309	96591	213	18	25.1	5.43	1.227	4	1.165	4	1.07	4	1.011	4	1.141	4	1.081	4	1.059	4	0.999	4	1.05	4	1.045	3	1.027	4	0.971	4
340	gi|241926110	hypothetical protein SORBIDRAFT_02g031030 [Sorghum bicolor]	4307	38351	177	13	54.6	6.45	1.04	148	1.064	148	0.975	149	0.994	150	1.038	150	1.061	149	1.003	150	1.02	149	1.003	149	1.024	149	0.991	149	1.011	149
341	gi|241916076	hypothetical protein SORBIDRAFT_10g003770 [Sorghum bicolor]	4300	34946	147	14	63.9	5.56	1.084	131	1.038	131	1.06	131	1.011	131	1.094	131	1.047	131	0.999	131	0.951	131	1.108	131	1.058	132	1.015	131	0.968	132
342	gi|241922850	hypothetical protein SORBIDRAFT_02g005200 [Sorghum bicolor]	4294	65518	153	23	57.8	5.89	1.056	146	1.018	148	1.044	145	0.994	149	1.092	149	1.054	145	0.999	146	0.953	148	1.072	147	1.033	147	1.005	145	0.966	147
343	gi|241945925	hypothetical protein SORBIDRAFT_09g004430 [Sorghum bicolor]	4294	68760	130	18	44.3	6.35	0.842	130	0.86	130	1.031	130	1.048	130	0.831	129	0.849	130	1.046	130	1.062	130	0.858	129	0.882	130	1.001	130	1.023	129
344	gi|241934441	hypothetical protein SORBIDRAFT_04g034260 [Sorghum bicolor]	4291	46263	224	18	49.6	9.3	1.063	43	1.036	44	0.988	44	0.962	44	1.068	44	1.043	44	0.998	43	0.971	42	0.922	43	0.901	44	0.963	45	0.94	45
345	gi|21326116	putative 60S ribosomal protein [Sorghum bicolor]	4279	32025	253	14	57.8	10.24	1.168	16	1.229	15	0.587	16	0.614	16	1.115	16	1.17	16	0.626	16	0.636	15	0.993	15	0.996	16	0.67	16	0.702	16
346	gi|241919393	hypothetical protein SORBIDRAFT_01g040790 [Sorghum bicolor]	4273	53503	159	19	54.5	8.1	0.897	143	0.873	146	0.843	145	0.821	151	0.915	147	0.891	147	0.865	147	0.84	147	0.913	148	0.888	148	0.838	143	0.816	145
347	gi|241939307	hypothetical protein SORBIDRAFT_06g021600 [Sorghum bicolor]	4266	102727	206	36	52	8.21	1.005	197	1.01	198	1.002	198	1	197	0.937	196	0.935	199	0.944	198	0.941	199	0.974	197	0.973	200	0.924	195	0.925	196
348	gi|241944577	hypothetical protein SORBIDRAFT_09g003950 [Sorghum bicolor]	4258	78806	154	28	56.1	5.7	0.961	152	0.981	152	1.048	151	1.06	152	0.932	152	0.946	152	1.015	152	1.026	153	0.97	153	0.983	153	1.01	153	1.024	152
349	gi|241944766	hypothetical protein SORBIDRAFT_09g007880 [Sorghum bicolor]	4246	128017	157	34	44	6.49	1.013	155	1.014	149	0.963	153	0.972	154	0.993	155	0.995	151	0.997	151	1.001	152	1.025	151	1.026	150	1.003	152	1.012	152
350	gi|241915016	hypothetical protein SORBIDRAFT_10g008870 [Sorghum bicolor]	4243	120985	226	42	51.3	9.18	1.229	140	1.27	138	0.91	138	0.937	137	1.2	139	1.238	139	0.892	138	0.916	139	1.156	138	1.192	139	0.904	134	0.934	136
351	gi|241932465	hypothetical protein SORBIDRAFT_04g029510 [Sorghum bicolor]	4232	166577	196	42	41.7	5.61	1.073	196	1.068	196	0.959	196	0.949	196	1.074	195	1.066	196	0.962	195	0.952	195	1.047	196	1.038	196	0.963	195	0.954	195
352	gi|241942542	hypothetical protein SORBIDRAFT_08g003440 [Sorghum bicolor]	4231	125282	164	31	45.2	6.53	0.894	155	0.889	153	1.267	152	1.259	156	0.862	152	0.86	154	1.244	155	1.226	153	0.865	154	0.855	151	1.245	153	1.229	153
353	gi|241930880	hypothetical protein SORBIDRAFT_03g042440 [Sorghum bicolor]	4226	112266	212	40	52.3	6.13	0.994	126	1.003	126	0.627	125	0.625	126	0.901	127	0.912	124	0.673	126	0.67	128	1.011	128	1.01	126	0.666	126	0.665	126
354	gi|241919625	hypothetical protein SORBIDRAFT_01g045540 [Sorghum bicolor]	4223	60660	165	20	51.8	6.87	0.966	142	0.961	142	0.919	142	0.91	142	0.932	141	0.927	141	0.926	140	0.915	142	0.9	142	0.892	142	0.947	142	0.938	142
355	gi|241921865	hypothetical protein SORBIDRAFT_01g038010 [Sorghum bicolor]	4181	57346	162	18	51.9	7	0.891	160	0.924	158	0.992	157	1.021	159	0.9	159	0.932	159	1.038	155	1.065	158	1.067	157	0.976	150	1.037	157	1.07	158
356	gi|241928537	hypothetical protein SORBIDRAFT_03g038460 [Sorghum bicolor]	4175	29135	143	11	59.6	7.67	1.107	31	1.082	31	0.998	32	0.973	32	1.058	32	1.034	32	1.067	32	1.038	32	0.937	32	0.915	32	0.987	32	0.963	32
357	gi|241924211	hypothetical protein SORBIDRAFT_02g035880 [Sorghum bicolor]	4164	60798	161	18	47.6	7.1	1.069	36	1.065	36	0.997	35	1.007	33	1.051	36	1.045	36	1.046	36	1.036	36	1.142	36	1.134	36	0.956	35	0.954	35
358	gi|241928914	hypothetical protein SORBIDRAFT_03g045970 [Sorghum bicolor]	4162	132682	219	38	46.2	5.82	1.114	158	1.115	158	1.181	158	1.179	157	1.149	158	1.148	158	1.2	158	1.194	158	1.063	158	1.06	158	1.173	158	1.169	158
359	gi|241927802	hypothetical protein SORBIDRAFT_03g025850 [Sorghum bicolor]	4151	108063	177	35	49.8	5.53	1.126	93	1.167	95	0.92	94	0.934	95	1.145	92	1.167	93	0.886	93	0.898	94	1.149	94	1.157	94	0.958	92	0.972	93
360	gi|241938304	hypothetical protein SORBIDRAFT_06g029020 [Sorghum bicolor]	4150	52828	176	21	65.8	8.35	1.019	171	1.031	172	1.115	172	1.124	172	0.993	171	1.004	173	1.119	173	1.126	173	0.946	169	0.952	172	1.116	172	1.125	172
361	gi|241944414	hypothetical protein SORBIDRAFT_09g000970 [Sorghum bicolor]	4135	18464	145	9	65.4	4.96	0.991	138	0.997	140	0.993	139	0.998	141	0.994	140	1.005	139	1.016	141	1.021	140	1.062	139	1.079	139	1.047	140	1.054	139
362	gi|241920499	hypothetical protein SORBIDRAFT_01g011580 [Sorghum bicolor]	4132	28825	134	12	62.3	6.75	1.056	23	1.115	23	0.953	23	1.002	23	1.005	23	1.06	23	1.057	23	1.11	23	0.933	22	0.973	23	0.976	23	1.027	23
363	gi|241945937	hypothetical protein SORBIDRAFT_09g004650 [Sorghum bicolor]	4117	43195	169	9	30.8	8.3	1.191	84	1.214	84	0.831	83	0.845	84	1.205	83	1.225	84	0.863	83	0.876	85	1.297	83	1.316	84	0.796	83	0.809	84
364	gi|241936970	hypothetical protein SORBIDRAFT_05g024560 [Sorghum bicolor]	4115	29749	142	15	72.2	4.76	1.274	11	0.893	9	1.296	11	0.912	11	1.322	10	0.931	12	1.36	10	0.95	9	1.219	11	0.855	11	1.163	10	0.841	11
365	gi|241937825	hypothetical protein SORBIDRAFT_06g019620 [Sorghum bicolor]	4094	27229	138	15	77.6	6.96	1.226	38	1.319	37	0.916	38	0.993	38	1.231	38	1.338	38	0.935	38	1.012	38	1.145	38	1.242	38	0.946	38	1.026	38
366	gi|241945921	hypothetical protein SORBIDRAFT_09g004370 [Sorghum bicolor]	4093	53313	201	24	60.2	6.43	0.938	141	0.91	142	1.147	142	1.11	142	0.892	142	0.866	142	1.167	142	1.128	142	0.86	141	0.833	141	1.083	142	1.049	142
367	gi|241942748	hypothetical protein SORBIDRAFT_08g008360 [Sorghum bicolor]	4091	33920	163	16	62.2	6.97	0.852	15	0.847	15	0.969	14	1.043	15	0.788	15	0.783	15	0.928	14	0.913	15	0.843	15	0.835	15	0.983	15	0.973	15
368	gi|241929189	hypothetical protein SORBIDRAFT_03g003390 [Sorghum bicolor]	4087	53623	217	23	61.6	5.6	1.026	202	1.029	202	1.175	202	1.173	202	1.045	202	1.046	201	1.167	202	1.164	202	1.012	202	0.993	201	1.133	202	1.131	202
369	gi|241927794	hypothetical protein SORBIDRAFT_03g025720 [Sorghum bicolor]	4086	145908	182	39	45.2	5.58	0.886	180	0.871	181	0.854	175	0.827	178	0.878	181	0.863	180	0.872	174	0.84	178	0.891	178	0.901	173	0.851	177	0.858	172
370	gi|14192803	cinnamic acid 4-hydroxylase [Sorghum bicolor]	4085	65481	199	30	69.7	8.85	1.066	179	1.071	178	1.024	179	1.01	176	1.056	179	1.066	178	0.981	180	0.98	179	0.973	174	1.045	180	1.037	179	1.038	180
371	gi|241927569	hypothetical protein SORBIDRAFT_03g013630 [Sorghum bicolor]	4063	52549	221	21	55.7	6	1.01	161	1.006	160	0.927	162	0.92	160	0.997	162	0.992	160	0.983	160	0.975	158	0.924	160	0.918	159	0.943	162	0.937	160
372	gi|241933356	hypothetical protein SORBIDRAFT_04g007330 [Sorghum bicolor]	4054	111481	167	26	39.6	5.51	1.048	98	1.035	99	1.095	99	1.063	98	1.024	95	1.029	99	1.1	100	1.084	99	1.022	98	1.012	97	1.053	96	1.045	96
373	gi|241922134	hypothetical protein SORBIDRAFT_01g042930 [Sorghum bicolor]	4052	42824	184	16	55.8	9.14	1.056	172	1.046	174	1.009	175	0.994	174	1.053	175	1.04	175	1.017	173	1	174	0.989	175	0.975	174	1.037	174	1.023	172
374	gi|241946841	hypothetical protein SORBIDRAFT_09g029250 [Sorghum bicolor]	4050	31100	227	10	43.9	6.66	1.156	110	1.044	110	1.085	110	0.975	110	1.183	110	1.067	110	0.938	110	0.842	110	0.926	110	0.834	110	1.095	110	0.985	110
375	gi|241927262	hypothetical protein SORBIDRAFT_03g007840 [Sorghum bicolor]	4049	142372	192	38	39	9.18	0.907	28	0.959	28	0.951	28	1.007	26	0.93	28	0.975	27	0.962	28	1.01	28	1.025	28	1.08	28	0.948	28	0.998	28
376	gi|241922908	hypothetical protein SORBIDRAFT_02g006200 [Sorghum bicolor]	4046	38239	213	17	57.3	10.12	1.124	20	1.07	20	0.651	20	0.617	20	1.104	20	1.05	20	0.724	19	0.656	19	0.908	20	0.862	20	0.853	20	0.79	19
377	gi|241934554	hypothetical protein SORBIDRAFT_04g036230 [Sorghum bicolor]	4045	88424	180	20	28.1	5.32	0.954	82	0.976	79	1.29	79	1.313	79	0.893	79	0.912	79	1.193	79	1.213	80	0.917	80	0.935	79	1.266	79	1.29	79
378	gi|241922329	hypothetical protein SORBIDRAFT_01g046570 [Sorghum bicolor]	4039	67921	167	23	51.9	5.4	1.08	167	1.083	167	1.037	167	1.035	167	1.053	167	1.058	166	1.042	167	1.038	167	1.07	167	1.073	166	1.093	167	1.091	167
379	gi|241944468	hypothetical protein SORBIDRAFT_09g001930 [Sorghum bicolor]	4038	31977	240	14	57.8	10.29	0.996	3	1.136	3	0.519	3	0.589	3	1.059	3	1.206	3	0.51	3	0.578	3	0.985	3	1.119	3	0.72	3	0.817	3
380	gi|241930135	hypothetical protein SORBIDRAFT_03g027980 [Sorghum bicolor]	4036	128507	182	37	46.9	6.38	0.95	176	0.987	176	0.977	174	1.012	175	0.916	175	0.952	176	0.983	176	1.015	174	0.922	175	0.957	174	1.018	173	1.054	172
381	gi|219898273	unnamed protein product [Sorghum bicolor]	4022	23245	179	11	62.3	10.53	1.136	46	1.125	45	0.657	46	0.648	46	1.067	46	1.058	45	0.753	46	0.741	46	1.034	46	1.024	45	0.79	46	0.779	46
382	gi|241924606	hypothetical protein SORBIDRAFT_02g043220 [Sorghum bicolor]	4016	45886	189	12	36.2	6.62	1.718	48	1.728	48	0.51	43	0.509	43	1.69	48	1.698	48	0.542	43	0.536	43	1.524	46	1.516	48	0.548	44	0.547	44
383	gi|241939983	hypothetical protein SORBIDRAFT_06g033410 [Sorghum bicolor]	4002	58586	138	23	60.6	6.08	0.993	129	0.991	122	0.656	122	0.652	124	0.92	126	0.911	127	0.636	115	0.631	113	0.973	121	0.962	122	0.644	118	0.64	117
384	gi|241946257	hypothetical protein SORBIDRAFT_09g018070 [Sorghum bicolor]	3998	55457	173	18	56	8.91	0.652	48	0.691	48	0.593	48	0.626	48	0.662	48	0.701	48	0.597	48	0.629	48	0.69	48	0.728	47	0.623	48	0.659	48
385	gi|241920409	hypothetical protein SORBIDRAFT_01g009860 [Sorghum bicolor]	3964	314647	183	46	23.8	6.71	0.964	183	0.981	182	1.007	181	1.02	181	0.974	182	0.988	181	1.009	180	1.017	183	1.011	179	1.025	179	1.03	181	1.043	181
386	gi|241944621	hypothetical protein SORBIDRAFT_09g004610 [Sorghum bicolor]	3959	64871	154	23	53.2	6.55	1.182	72	1.144	73	0.901	72	0.864	73	1.207	71	1.158	73	0.914	71	0.87	73	1.155	72	1.111	73	0.896	72	0.859	73
387	gi|241918966	hypothetical protein SORBIDRAFT_01g032200 [Sorghum bicolor]	3953	22705	97	4	28.5	9.1	0.648	96	0.673	97	0.843	97	0.876	97	0.59	95	0.62	96	0.695	96	0.717	96	0.668	97	0.695	97	0.701	96	0.725	96
388	gi|241933045	hypothetical protein SORBIDRAFT_04g001720 [Sorghum bicolor]	3935	26358	100	9	46.2	5.95	0.947	96	0.93	96	1.127	96	1.102	97	0.993	96	0.974	97	1.205	95	1.176	96	0.987	96	0.966	95	1.117	91	1.093	92
389	gi|241918359	hypothetical protein SORBIDRAFT_01g019770 [Sorghum bicolor]	3933	20040	195	8	62.9	10.4	1.11	194	1.108	195	0.623	195	0.623	195	1.026	192	1.025	195	0.7	192	0.694	193	0.977	194	0.978	194	0.762	192	0.757	192
390	gi|241925144	hypothetical protein SORBIDRAFT_02g007750 [Sorghum bicolor]	3924	36858	123	11	47.5	9.04	1.323	115	1.267	115	1.753	115	1.672	115	1.057	113	1.01	113	1.687	115	1.607	115	1.073	115	1.025	115	1.674	115	1.597	115
391	gi|241943955	hypothetical protein SORBIDRAFT_08g016560 [Sorghum bicolor]	3916	110725	161	28	41.6	5.1	0.885	101	0.864	100	1.052	101	1.023	100	0.899	101	0.878	101	1.072	101	1.041	100	0.884	101	0.86	100	1.097	101	1.067	100
392	gi|241931672	hypothetical protein SORBIDRAFT_04g008530 [Sorghum bicolor]	3914	26128	207	8	43.4	9.94	0.843	31	0.903	31	0.934	31	0.997	31	0.93	31	0.995	31	0.942	31	1.019	30	0.771	31	0.823	31	1.144	31	1.221	31
393	gi|241917973	hypothetical protein SORBIDRAFT_01g012680 [Sorghum bicolor]	3864	100363	168	31	47.9	6.83	1.035	168	1.024	168	1.038	168	1.021	168	0.994	168	0.981	168	0.997	168	0.99	167	0.965	168	0.951	168	1.033	167	1.027	168
394	gi|241924618	hypothetical protein SORBIDRAFT_02g043440 [Sorghum bicolor]	3863	71385	164	24	52	6.23	0.975	162	0.952	161	1.062	163	1.033	160	0.974	161	0.948	162	1.081	163	1.048	163	0.919	161	0.894	162	1.076	163	1.046	162
395	gi|241922103	hypothetical protein SORBIDRAFT_01g042480 [Sorghum bicolor]	3855	79220	105	18	34.1	6.14	1.02	105	0.977	103	1.245	105	1.194	105	1	104	0.966	105	1.226	105	1.177	104	1.052	105	1.011	105	1.22	105	1.174	104
396	gi|241919607	hypothetical protein SORBIDRAFT_01g045210 [Sorghum bicolor]	3852	33574	153	15	65.9	6.11	1.088	149	0.996	149	1.08	148	0.987	150	1.102	148	1.008	149	0.918	149	0.836	147	1.049	147	0.956	148	1.046	148	0.954	148
397	gi|241923083	hypothetical protein SORBIDRAFT_02g009140 [Sorghum bicolor]	3849	141517	170	41	45	5.76	1.194	68	1.175	68	1.721	69	1.679	69	1.288	68	1.266	68	1.548	69	1.501	69	1.205	66	1.182	67	1.58	69	1.536	69
398	gi|241943374	hypothetical protein SORBIDRAFT_08g001160 [Sorghum bicolor]	3845	77556	137	17	40.8	6.96	0.902	44	0.912	45	0.863	42	0.884	44	0.954	44	0.964	46	0.931	43	0.921	44	0.927	44	0.935	44	0.891	44	0.898	46
399	gi|241942045	hypothetical protein SORBIDRAFT_07g024320 [Sorghum bicolor]	3844	57325	177	22	69.1	5.61	1.23	172	1.231	173	0.921	172	0.918	172	1.225	172	1.224	173	0.911	172	0.906	172	1.135	173	1.132	172	0.894	171	0.89	171
400	gi|241945226	hypothetical protein SORBIDRAFT_09g023060 [Sorghum bicolor]	3839	73861	160	13	27.6	6.47	0.737	59	0.721	59	2.147	59	2.108	59	0.697	59	0.681	60	1.698	59	1.651	60	0.813	61	0.793	59	1.739	59	1.692	60
401	gi|241940380	hypothetical protein SORBIDRAFT_07g006120 [Sorghum bicolor]	3833	36117	192	16	73.4	5.04	1.084	187	1.043	188	1.094	186	1.054	188	1.08	187	1.039	188	1.085	179	1.056	188	1.092	189	1.053	187	1.048	186	1.005	189
402	gi|241922416	hypothetical protein SORBIDRAFT_01g048100 [Sorghum bicolor]	3809	26754	88	3	22.1	5.25	1.212	61	1.49	49	1.024	51	0.903	64	1.107	63	1.334	54	0.957	58	0.969	56	1.049	60	1.063	60	0.867	58	0.875	57
403	gi|257632199	unnamed protein product [Sorghum bicolor]	3802	67702	184	19	41.3	8.47	1.149	183	1.115	183	0.761	177	0.734	182	1.113	183	1.079	183	0.737	183	0.725	181	1.087	183	1.051	183	0.81	177	0.781	183
404	gi|241939315	hypothetical protein SORBIDRAFT_06g021850 [Sorghum bicolor]	3787	83347	154	20	41.4	9.05	1.009	146	1.006	147	1.078	147	1.069	146	1.064	146	1.058	147	1.053	146	1.044	145	0.998	145	0.987	143	1.047	143	1.039	143
405	gi|241945429	hypothetical protein SORBIDRAFT_09g026790 [Sorghum bicolor]	3748	35359	152	12	55.8	7.85	0.959	100	0.97	100	0.939	99	0.933	99	1.153	99	1.152	99	0.949	99	0.941	99	0.871	100	0.877	100	1.052	99	1.048	99
406	gi|241938061	hypothetical protein SORBIDRAFT_06g024150 [Sorghum bicolor]	3740	52946	177	17	57.4	6.24	0.876	174	0.885	174	0.953	174	0.957	175	0.893	174	0.9	175	0.95	175	0.954	174	0.874	174	0.879	175	0.886	174	0.891	174
407	gi|241927589	hypothetical protein SORBIDRAFT_03g014380 [Sorghum bicolor]	3710	39078	250	17	58.5	10.16	0.817	7	0.832	7	0.882	6	0.927	7	0.874	7	0.889	7	0.782	7	0.792	7	1.061	7	1.078	7	1.04	7	1.055	7
408	gi|241938831	hypothetical protein SORBIDRAFT_06g011300 [Sorghum bicolor]	3707	44231	146	16	57.9	4.92	0.968	146	0.969	145	1.038	136	1.035	136	0.956	146	0.952	145	0.998	141	1.017	135	0.941	143	0.947	144	1.058	137	1.029	144
409	gi|241927381	hypothetical protein SORBIDRAFT_03g010250 [Sorghum bicolor]	3694	40777	131	12	52.7	8.54	0.744	74	0.737	74	1.141	75	1.121	76	0.788	76	0.784	76	1.158	76	1.146	76	0.799	75	0.789	75	1.147	76	1.138	76
410	gi|241931906	hypothetical protein SORBIDRAFT_04g018740 [Sorghum bicolor]	3679	138238	148	25	27.1	4.8	0.975	146	0.936	145	1.052	146	1.004	145	0.988	147	0.953	144	0.996	145	0.949	143	1.026	147	0.982	146	1.037	147	0.991	146
411	gi|241914773	hypothetical protein SORBIDRAFT_10g004540 [Sorghum bicolor]	3675	34962	167	8	49.8	5.23	0.791	136	0.742	138	1	139	0.941	140	0.792	137	0.747	139	1.04	140	0.976	141	0.787	138	0.741	139	1.036	139	0.974	139
412	gi|241934339	hypothetical protein SORBIDRAFT_04g032430 [Sorghum bicolor]	3670	34901	151	5	24.2	9	1.01	45	1.05	45	1.085	45	1.122	45	0.892	45	0.925	45	1.141	45	1.178	45	0.996	45	1.032	45	1.097	45	1.135	45
413	gi|241936496	hypothetical protein SORBIDRAFT_05g008760 [Sorghum bicolor]	3664	67597	161	21	53.5	5.78	1.061	134	1.081	132	1.07	131	1.084	132	1.117	132	1.14	135	1.029	134	1.044	132	1.051	132	1.068	134	1.021	133	1.036	132
414	gi|241939809	hypothetical protein SORBIDRAFT_06g030400 [Sorghum bicolor]	3661	35793	129	17	65.8	9.78	1.166	128	1.19	127	1.002	128	1.019	127	1.155	128	1.178	127	0.975	127	0.989	127	1.071	126	1.086	125	1.012	127	1.028	127
415	gi|241917362	hypothetical protein SORBIDRAFT_01g001050 [Sorghum bicolor]	3654	63732	184	24	60	7.55	1.045	53	1.068	53	1.062	53	1.08	53	1.086	53	1.108	53	0.96	53	0.975	53	0.985	53	1.01	52	1.057	53	1.076	53
416	gi|241927634	hypothetical protein SORBIDRAFT_03g018040 [Sorghum bicolor]	3648	63892	161	25	66.6	5.6	1.008	140	1.029	142	0.854	141	0.869	139	1.001	139	1.017	141	0.864	137	0.874	139	1.057	137	1.076	138	0.856	138	0.872	138
417	gi|10799202	glycine-rich RNA-binding protein [Sorghum bicolor]	3633	17630	127	8	81.2	6.59	1.002	122	1.004	121	0.921	123	0.923	122	0.965	123	0.965	122	0.807	121	0.809	119	0.949	120	0.951	120	0.914	119	0.925	120
418	gi|241927276	hypothetical protein SORBIDRAFT_03g008050 [Sorghum bicolor]	3629	48882	204	19	45.7	8.65	1.009	195	1.013	194	1.011	195	1.01	194	1.003	193	1.006	196	1.033	195	1.03	194	0.941	195	0.942	197	0.979	195	0.98	195
419	gi|241927398	hypothetical protein SORBIDRAFT_03g010550 [Sorghum bicolor]	3620	40211	154	13	63.2	6.26	1.19	153	1.142	152	1.1	149	1.05	150	1.049	152	1.011	151	1.043	151	0.994	150	0.988	149	0.949	148	1.058	150	1.011	151
420	gi|241944963	hypothetical protein SORBIDRAFT_09g018320 [Sorghum bicolor]	3617	39280	218	18	63.5	10.14	0.954	54	0.946	54	0.98	54	0.967	54	0.886	54	0.887	53	1.02	54	1.005	54	0.916	54	0.918	53	0.991	54	0.979	54
421	gi|241928796	hypothetical protein SORBIDRAFT_03g043460 [Sorghum bicolor]	3609	89664	156	27	46.3	6.37	1.056	154	1.001	152	0.99	153	0.934	152	1.032	151	0.976	152	0.997	154	0.94	152	1.037	152	0.979	152	1.034	152	0.972	152
422	gi|241919767	hypothetical protein SORBIDRAFT_01g048010 [Sorghum bicolor]	3607	38876	114	13	62.5	6.68	1.239	111	1.245	113	1.103	110	1.113	113	1.266	109	1.273	112	1.074	110	1.074	114	1.199	111	1.201	113	1.111	109	1.112	112
423	gi|241926009	hypothetical protein SORBIDRAFT_02g029260 [Sorghum bicolor]	3594	28850	129	15	76	6.43	1.021	77	0.999	77	1.043	77	1.016	78	0.99	77	0.97	78	1.015	76	0.987	77	1.001	77	0.955	76	1.025	77	1	78
424	gi|241932498	hypothetical protein SORBIDRAFT_04g030280 [Sorghum bicolor]	3587	32851	220	16	57.5	9.45	1.135	219	1.153	219	0.994	219	1.005	219	1.079	219	1.094	219	1.049	219	1.059	219	1.032	219	1.045	219	1.027	218	1.04	218
425	gi|241915790	hypothetical protein SORBIDRAFT_10g029480 [Sorghum bicolor]	3578	28924	184	10	53.5	9.61	1.084	145	1.075	145	1.027	145	1.014	145	1.03	145	1.02	145	1.024	145	1.01	145	1.001	145	0.991	143	1	145	0.988	145
426	gi|241914752	hypothetical protein SORBIDRAFT_10g004260 [Sorghum bicolor]	3576	86433	166	27	50.7	7.28	0.928	165	0.915	164	1.06	163	1.04	165	0.944	163	0.931	164	0.992	163	0.971	164	0.937	162	0.922	162	1.007	163	0.988	164
427	gi|241915682	hypothetical protein SORBIDRAFT_10g027490 [Sorghum bicolor]	3572	42243	157	18	61.3	8.86	1.055	156	1.083	155	1.023	156	1.049	157	0.995	157	1.02	155	1.139	156	1.164	155	0.968	157	0.994	155	1.062	156	1.085	154
428	gi|241928845	hypothetical protein SORBIDRAFT_03g044290 [Sorghum bicolor]	3572	33687	156	13	49	10.7	0.961	44	0.955	40	0.634	37	0.603	37	1.053	38	1.044	40	0.681	39	0.665	41	0.984	41	1.02	39	0.892	38	0.766	40
429	gi|241927015	hypothetical protein SORBIDRAFT_03g003420 [Sorghum bicolor]	3556	111291	140	28	44.2	6.22	0.993	110	0.957	110	1.066	108	1.029	110	0.986	111	0.95	111	1.028	109	0.987	109	0.989	110	0.953	110	1.051	109	1.014	106
430	gi|241942161	hypothetical protein SORBIDRAFT_07g026160 [Sorghum bicolor]	3553	29685	159	9	66.2	4.34	0.905	107	0.896	106	0.977	107	0.962	107	0.949	107	0.937	107	1.003	107	0.986	107	0.828	107	0.816	107	1.028	107	1.013	107
431	gi|241943030	hypothetical protein SORBIDRAFT_08g018480 [Sorghum bicolor]	3547	55110	162	16	55.7	5.37	1.077	112	1.061	113	1.154	113	1.132	114	1.052	114	1.039	115	1.019	112	0.998	113	0.98	112	0.966	113	1.102	113	1.079	114
432	gi|241931146	hypothetical protein SORBIDRAFT_03g047200 [Sorghum bicolor]	3544	51214	141	19	44.3	5.78	1.052	140	1.082	140	0.972	140	0.995	140	1.065	140	1.095	139	0.987	140	1.01	138	1.036	140	1.062	140	0.979	140	1.003	140
433	gi|241914875	hypothetical protein SORBIDRAFT_10g006620 [Sorghum bicolor]	3541	20154	161	12	63.4	10.14	1.076	154	1.08	152	0.782	138	0.758	147	1.034	157	1.042	154	0.831	145	0.829	146	0.931	149	0.935	149	0.894	140	0.892	139
434	gi|241932187	hypothetical protein SORBIDRAFT_04g024320 [Sorghum bicolor]	3539	27194	118	14	77.1	6.96	0.996	18	1.085	18	1.058	18	1.147	18	0.998	18	1.132	17	1.019	18	1.103	18	0.927	17	0.939	17	1.029	18	1.115	18
435	gi|241921070	hypothetical protein SORBIDRAFT_01g021500 [Sorghum bicolor]	3519	51813	157	21	69	5.09	0.954	103	1.006	103	1.208	106	1.267	108	0.996	104	1.051	104	1.266	106	1.326	108	1.015	106	1.066	106	1.27	106	1.333	107
436	gi|241935611	hypothetical protein SORBIDRAFT_05g022900 [Sorghum bicolor]	3516	44683	91	14	45.7	5.28	1.023	82	1.006	84	1.196	85	1.167	86	1.025	81	1.002	86	1.235	82	1.2	86	1.026	83	0.997	80	1.137	83	1.11	85
437	gi|241932882	hypothetical protein SORBIDRAFT_04g037430 [Sorghum bicolor]	3504	60689	145	17	44.2	6.76	1.18	17	1.208	18	1.111	17	1.137	18	1.051	17	1.078	18	0.949	16	1.015	18	1.112	17	1.136	18	0.968	16	1.014	18
438	gi|241917818	hypothetical protein SORBIDRAFT_01g009760 [Sorghum bicolor]	3502	54233	153	20	59.4	8.07	1.123	148	1.168	148	1.021	148	1.056	148	1.129	150	1.174	148	0.975	146	1.007	146	1.001	150	1.043	147	1.034	146	1.07	146
439	gi|241923564	hypothetical protein SORBIDRAFT_02g024210 [Sorghum bicolor]	3498	41791	117	10	51.9	5.58	0.813	101	0.807	99	0.956	100	0.944	100	0.883	101	0.872	101	0.967	100	0.966	97	0.848	99	0.836	100	0.958	99	0.95	100
440	gi|256260248	delta-1-pyrroline-5-carboxylate synthetase 2 [Sorghum bicolor]	3484	91893	156	27	44.2	6.18	0.843	152	0.869	150	0.981	151	1.004	151	0.834	152	0.858	150	0.947	150	0.965	153	0.838	150	0.861	150	0.952	150	0.975	149
441	gi|241926635	hypothetical protein SORBIDRAFT_02g040700 [Sorghum bicolor]	3472	287051	140	41	26.1	5.61	0.911	111	0.957	110	0.895	113	0.936	113	0.909	110	0.935	113	0.888	111	0.925	111	0.91	112	0.954	112	0.914	108	0.938	110
442	gi|241931559	hypothetical protein SORBIDRAFT_04g006730 [Sorghum bicolor]	3470	52138	121	17	58	5.09	1.056	109	1.084	114	0.981	108	0.999	115	1.06	108	1.078	115	1.041	114	1.057	115	1.014	111	1.034	112	0.994	110	1.015	112
443	gi|241924204	hypothetical protein SORBIDRAFT_02g035700 [Sorghum bicolor]	3469	32913	124	13	65.4	4.88	0.855	80	0.847	80	1.07	80	1.055	80	0.863	80	0.851	79	1.101	79	1.084	79	0.89	80	0.879	80	1.046	79	1.032	78
444	gi|300078720	vaculor H+-pyrophosphatase [Sorghum bicolor]	3468	90742	178	23	28.4	5.12	0.857	13	0.865	12	1.022	13	1.1	12	0.868	13	0.936	13	1.123	13	1.208	12	0.76	13	0.819	13	1.083	13	1.167	12
445	gi|241917638	hypothetical protein SORBIDRAFT_01g006100 [Sorghum bicolor]	3465	51263	246	21	60.3	8.79	0.743	121	0.745	121	0.871	122	0.864	119	0.702	124	0.699	119	0.914	124	0.916	120	0.723	121	0.721	123	0.846	122	0.846	123
446	gi|241916310	hypothetical protein SORBIDRAFT_10g007850 [Sorghum bicolor]	3445	231461	131	32	25.9	5.16	0.812	126	0.805	128	1.16	127	1.138	127	0.792	127	0.785	130	1.076	130	1.056	127	0.894	129	0.875	129	1.16	127	1.14	127
447	gi|241929702	hypothetical protein SORBIDRAFT_03g012430 [Sorghum bicolor]	3428	146517	137	27	31.9	5.37	0.956	40	0.925	40	1.029	40	0.991	40	0.969	40	0.936	40	1.082	40	1.04	40	0.985	40	0.95	40	1.032	40	0.994	40
448	gi|218411573	unnamed protein product [Sorghum bicolor]	3419	65722	158	22	56.6	7.08	1.024	158	1.008	157	0.9	157	0.881	157	0.974	156	0.957	157	0.945	158	0.924	156	0.965	157	0.947	158	0.883	157	0.865	158
449	gi|241917485	hypothetical protein SORBIDRAFT_01g003330 [Sorghum bicolor]	3401	28438	124	10	57.6	5.16	0.909	117	0.924	116	1.084	115	1.094	117	0.941	117	0.956	117	1.099	117	1.112	117	0.913	114	0.928	116	1.082	117	1.097	117
450	gi|241934264	hypothetical protein SORBIDRAFT_04g030890 [Sorghum bicolor]	3388	24174	134	7	47	9.04	0.899	19	0.803	18	1.139	19	0.981	19	1.012	19	0.874	19	0.893	19	0.787	18	0.841	19	0.726	19	1.005	19	0.866	19
451	gi|241930281	hypothetical protein SORBIDRAFT_03g030950 [Sorghum bicolor]	3387	21674	151	8	84	5.01	1.173	146	1.201	145	1.069	146	1.09	147	1.066	147	1.088	146	1.043	145	1.062	146	1.137	147	1.159	144	0.936	142	0.955	142
452	gi|21623	glycine-rich RNA-binding protein, partial [Sorghum bicolor]	3385	14630	131	5	35.9	9.34	0.963	131	1.128	131	0.698	131	0.814	131	0.952	130	1.115	130	0.735	131	0.856	131	0.898	131	1.049	131	0.718	131	0.835	130
453	gi|241931659	hypothetical protein SORBIDRAFT_04g008330 [Sorghum bicolor]	3385	63548	152	20	49.3	9.22	1.174	150	1.184	146	1.075	151	1.069	150	1.117	151	1.117	149	1.038	150	1.034	148	1.142	149	1.14	148	1.016	150	1.01	149
454	gi|241929530	hypothetical protein SORBIDRAFT_03g009270 [Sorghum bicolor]	3378	44835	144	17	57.8	6.22	1.118	136	1.118	135	1.016	136	1.011	137	1.046	137	1.042	136	1.006	135	0.999	138	1.051	135	1.046	134	1.001	134	0.999	136
455	gi|241922907	hypothetical protein SORBIDRAFT_02g006170 [Sorghum bicolor]	3376	14562	78	9	79.1	5.9	1.007	33	0.903	35	1.102	33	0.985	36	0.965	31	0.862	36	1.038	35	1.115	40	1.185	39	1.034	35	0.939	32	0.828	34
456	gi|241921877	hypothetical protein SORBIDRAFT_01g038230 [Sorghum bicolor]	3374	46805	141	22	55.5	5.14	0.953	132	0.959	132	1.097	133	1.099	133	0.988	133	0.996	133	1.081	131	1.082	133	0.898	132	0.901	132	1.168	133	1.17	133
457	gi|241942746	hypothetical protein SORBIDRAFT_08g008320 [Sorghum bicolor]	3368	61845	145	22	45.7	6.25	0.983	141	0.989	140	0.993	144	0.995	143	0.94	144	0.944	143	1.037	144	1.038	143	0.964	144	0.966	143	0.969	143	0.972	142
458	gi|241915932	hypothetical protein SORBIDRAFT_10g001120 [Sorghum bicolor]	3358	77397	124	23	45.3	5.47	0.894	122	0.898	121	0.748	123	0.748	123	0.907	123	0.909	123	0.79	123	0.788	123	0.911	123	0.912	123	0.82	123	0.82	123
459	gi|241940510	hypothetical protein SORBIDRAFT_07g010440 [Sorghum bicolor]	3355	627163	151	53	15.1	5.79	1.166	149	1.211	148	0.928	144	0.959	143	1.167	145	1.215	146	0.927	144	0.957	145	1.206	145	1.249	148	0.938	144	0.971	145
460	gi|241920211	hypothetical protein SORBIDRAFT_01g006320 [Sorghum bicolor]	3352	60396	102	17	51.1	5.96	0.938	46	0.933	45	0.968	48	0.955	47	0.95	47	0.936	46	0.996	47	0.983	48	0.93	47	0.914	47	0.986	47	0.97	47
461	gi|241922592	hypothetical protein SORBIDRAFT_02g000720 [Sorghum bicolor]	3348	37435	128	13	56.2	6.34	1.181	124	1.166	123	0.962	123	0.946	123	1.15	123	1.135	124	0.974	123	0.956	123	1.149	123	1.134	124	0.98	123	0.964	123
462	gi|241917725	hypothetical protein SORBIDRAFT_01g007960 [Sorghum bicolor]	3341	50560	133	20	60.8	6.34	0.921	127	0.912	127	1.349	128	1.347	128	0.933	129	0.918	130	1.377	131	1.348	128	1.03	130	1.011	128	1.336	129	1.317	128
463	gi|241924294	hypothetical protein SORBIDRAFT_02g037420 [Sorghum bicolor]	3338	41017	186	11	51.2	8.47	1.038	182	1.018	183	1.094	183	1.068	184	1.082	182	1.06	183	1.14	183	1.112	183	0.921	183	0.901	182	1.11	182	1.085	183
464	gi|241938450	hypothetical protein SORBIDRAFT_06g031590 [Sorghum bicolor]	3335	46116	140	17	53.4	6.18	0.949	133	0.963	133	1.127	133	1.137	133	0.935	133	0.946	133	1.119	133	1.128	133	0.905	133	0.914	133	1.111	133	1.122	133
465	gi|241945305	hypothetical protein SORBIDRAFT_09g024580 [Sorghum bicolor]	3334	41508	145	14	58.3	7.57	0.775	108	0.778	106	1.274	108	1.269	109	0.842	108	0.84	107	1.301	108	1.305	107	0.885	109	0.883	108	1.31	108	1.306	108
466	gi|241919511	hypothetical protein SORBIDRAFT_01g043220 [Sorghum bicolor]	3324	75850	206	34	75.4	6.11	0.924	206	0.925	204	1.024	205	1.02	205	0.929	205	0.928	206	1.078	206	1.071	206	0.888	205	0.886	205	1.008	205	1.004	205
467	gi|241928417	hypothetical protein SORBIDRAFT_03g036360 [Sorghum bicolor]	3324	133990	194	40	47.1	5.54	1.496	193	1.5	193	0.919	192	0.916	192	1.489	194	1.487	192	0.927	191	0.924	193	1.355	192	1.354	190	0.952	191	0.951	192
468	gi|241938525	hypothetical protein SORBIDRAFT_06g033280 [Sorghum bicolor]	3320	33504	116	11	59.8	5.83	1.003	113	0.949	115	0.968	115	0.915	116	1.014	114	0.967	115	0.909	113	0.859	114	1.012	110	0.957	112	0.953	113	0.911	111
469	gi|241917847	hypothetical protein SORBIDRAFT_01g010140 [Sorghum bicolor]	3319	164980	110	32	34.1	5.09	0.93	42	0.941	43	0.997	43	1.009	42	0.948	42	0.958	43	1.014	43	1.022	43	0.96	43	0.97	43	0.997	43	1.003	42
470	gi|241924190	hypothetical protein SORBIDRAFT_02g035390 [Sorghum bicolor]	3317	127095	166	29	37.7	5.85	0.929	156	0.96	156	1.142	156	1.173	156	0.97	156	1	156	1.103	156	1.133	156	0.933	155	0.962	155	1.148	156	1.181	156
471	gi|241923956	hypothetical protein SORBIDRAFT_02g031180 [Sorghum bicolor]	3313	33752	127	9	41.8	7.66	1.006	17	1.017	17	1.007	17	1.013	17	1	17	1.01	17	1.094	17	1.099	17	0.957	16	0.972	17	1.042	17	1.049	17
472	gi|241933925	hypothetical protein SORBIDRAFT_04g024500 [Sorghum bicolor]	3295	33999	192	17	57.5	10.14	0.97	126	0.988	126	1.057	126	1.071	126	0.948	126	0.964	126	1.128	125	1.142	125	0.841	124	0.856	123	1.097	126	1.112	126
473	gi|241923466	hypothetical protein SORBIDRAFT_02g022580 [Sorghum bicolor]	3292	94657	123	20	38.7	8.89	0.932	114	0.911	114	0.923	119	0.904	120	0.92	118	0.899	117	0.906	115	0.881	115	0.897	116	0.875	115	0.895	115	0.872	114
474	gi|241919262	hypothetical protein SORBIDRAFT_01g038160 [Sorghum bicolor]	3284	46599	92	11	39.7	7.62	0.81	91	0.809	91	1.095	92	1.089	92	0.822	92	0.82	92	1.103	91	1.095	91	0.833	90	0.822	89	1.054	90	1.049	92
475	gi|241937544	hypothetical protein SORBIDRAFT_06g014710 [Sorghum bicolor]	3281	91803	152	22	36.1	5.97	1.089	76	1.077	76	0.972	76	0.957	77	1.109	76	1.095	77	0.972	76	0.956	76	1.133	76	1.118	77	0.958	75	0.945	77
476	gi|241940976	hypothetical protein SORBIDRAFT_07g025000 [Sorghum bicolor]	3274	19884	213	12	64.1	10.14	1.06	209	1.015	209	0.61	209	0.581	209	1.122	209	1.073	209	0.689	209	0.657	209	0.95	209	0.907	209	0.782	209	0.746	209
477	gi|241920266	hypothetical protein SORBIDRAFT_01g007370 [Sorghum bicolor]	3269	45691	107	16	66.7	6.62	0.869	107	0.847	105	1.028	105	0.995	105	0.882	105	0.857	105	1.041	106	1.009	104	0.875	104	0.849	104	1.028	105	0.996	105
478	gi|241914626	hypothetical protein SORBIDRAFT_10g001900 [Sorghum bicolor]	3268	45566	123	17	57.5	6.23	0.967	22	0.889	22	0.836	21	0.764	21	0.952	21	0.871	22	0.871	22	0.793	21	1.101	20	0.983	21	0.863	21	0.781	20
479	gi|241934239	hypothetical protein SORBIDRAFT_04g030310 [Sorghum bicolor]	3261	47475	130	16	56	7.29	0.769	99	0.759	100	1.202	101	1.183	100	0.843	100	0.832	101	0.994	100	0.976	100	0.831	97	0.819	97	1.16	101	1.141	100
480	gi|241946909	hypothetical protein SORBIDRAFT_09g030620 [Sorghum bicolor]	3259	49497	171	23	71.6	5.56	1.154	60	1.11	60	1.136	60	1.09	60	1.187	61	1.157	60	1.134	60	1.086	60	1.135	60	1.089	60	1.149	60	1.101	60
481	gi|241931338	hypothetical protein SORBIDRAFT_04g003000 [Sorghum bicolor]	3250	153047	143	33	34.8	5.31	0.933	133	0.944	139	0.947	140	0.948	141	0.921	137	0.929	137	0.896	142	0.898	141	0.905	139	0.91	139	0.954	141	0.958	141
482	gi|241928307	hypothetical protein SORBIDRAFT_03g034110 [Sorghum bicolor]	3249	16818	130	6	58.8	4.91	0.986	45	0.843	44	2.169	52	1.831	49	0.913	47	0.755	47	2.205	49	1.853	48	0.982	47	0.802	45	2.161	51	1.821	48
483	gi|241925190	hypothetical protein SORBIDRAFT_02g008640 [Sorghum bicolor]	3249	37553	108	15	71.3	9.8	1.063	45	0.958	46	1.107	45	0.99	46	0.995	44	0.913	46	1.057	45	0.957	44	1.024	44	0.945	44	1.041	44	0.95	46
484	gi|241916753	hypothetical protein SORBIDRAFT_10g021630 [Sorghum bicolor]	3247	38062	115	12	54.4	8.57	0.576	112	0.563	113	1.257	113	1.236	110	0.587	113	0.573	112	1.191	114	1.152	114	0.646	113	0.631	113	1.143	114	1.129	110
485	gi|241942086	hypothetical protein SORBIDRAFT_07g024900 [Sorghum bicolor]	3243	33447	134	10	48.6	7.71	1.132	24	1.085	24	1.014	24	0.968	24	1.129	24	1.081	24	0.95	24	0.905	24	0.953	24	0.91	24	0.944	24	0.899	23
486	gi|241927541	hypothetical protein SORBIDRAFT_03g013200 [Sorghum bicolor]	3233	40473	144	8	26.6	5.21	0.821	104	0.795	104	0.739	101	0.711	101	0.841	104	0.813	104	0.793	103	0.763	103	0.75	102	0.723	103	0.735	103	0.708	103
487	gi|241927735	hypothetical protein SORBIDRAFT_03g024460 [Sorghum bicolor]	3225	41971	99	13	60.3	8.09	0.872	77	0.856	75	1.085	77	1.044	76	0.926	77	0.892	76	0.957	76	0.919	76	0.861	76	0.831	75	1.057	77	1.016	76
488	gi|241922186	hypothetical protein SORBIDRAFT_01g043930 [Sorghum bicolor]	3215	65961	173	28	63.5	6.27	0.862	158	0.857	159	1.119	158	1.108	159	0.894	156	0.932	159	0.99	157	1.026	159	0.908	158	0.901	159	1.069	158	0.999	157
489	gi|241936111	hypothetical protein SORBIDRAFT_05g002860 [Sorghum bicolor]	3214	29458	127	9	55.9	5.13	1.382	121	1.418	121	1.394	120	1.425	120	1.364	121	1.398	121	1.333	121	1.36	120	1.26	120	1.291	121	1.434	121	1.464	120
490	gi|241929733	hypothetical protein SORBIDRAFT_03g012980 [Sorghum bicolor]	3211	52928	142	17	53.4	8.96	1.073	17	1.089	17	0.665	17	0.672	17	1.122	17	1.137	17	0.706	17	0.713	17	1.039	17	1.051	17	0.631	17	0.638	17
491	gi|241929979	hypothetical protein SORBIDRAFT_03g025350 [Sorghum bicolor]	3210	26645	175	13	74.9	5.15	0.943	93	0.956	94	1.062	93	1.071	94	0.944	93	0.955	94	1.078	93	1.085	94	0.941	93	0.951	94	1.007	93	1.017	94
492	gi|241934648	hypothetical protein SORBIDRAFT_04g037990 [Sorghum bicolor]	3201	63447	144	20	53	6.25	1.005	13	1.048	13	1.018	12	1.101	13	1.073	13	1.118	13	1.021	13	1.058	13	1.149	13	1.195	13	1.057	13	1.099	13
493	gi|241926949	hypothetical protein SORBIDRAFT_03g002420 [Sorghum bicolor]	3198	26116	188	8	43.4	9.94	1.011	12	0.99	12	0.924	12	0.901	12	1.182	12	1.156	12	0.926	12	0.902	12	0.962	12	0.939	12	1.01	12	0.985	12
494	gi|1658193	obtusifoliol 14-alpha demethylase CYP51 [Sorghum bicolor]	3191	64928	125	24	57.1	8.16	0.594	118	0.579	122	1.392	120	1.35	120	0.579	120	0.563	118	1.268	120	1.228	120	0.624	119	0.607	119	1.268	120	1.232	120
495	gi|241922951	hypothetical protein SORBIDRAFT_02g006860 [Sorghum bicolor]	3191	37251	125	19	86.1	4.73	0.905	119	0.905	118	1.206	118	1.199	119	0.98	116	0.98	119	1.139	118	1.128	119	1.09	119	1.059	118	1.222	118	1.214	119
496	gi|241939859	hypothetical protein SORBIDRAFT_06g031310 [Sorghum bicolor]	3187	167943	112	33	35.2	5.11	0.901	43	0.982	43	0.904	43	0.98	43	0.907	43	0.987	43	0.875	43	0.947	43	0.885	43	0.962	43	0.902	42	0.991	43
497	gi|241917011	hypothetical protein SORBIDRAFT_10g026230 [Sorghum bicolor]	3186	131496	162	37	43.5	8.13	1.152	152	1.154	150	0.992	152	0.995	152	1.141	151	1.15	150	0.99	151	0.991	151	1.125	150	1.126	152	0.98	150	0.981	151
498	gi|241946743	hypothetical protein SORBIDRAFT_09g027190 [Sorghum bicolor]	3170	48947	141	17	48.7	5.07	0.954	97	0.932	100	1.122	100	1.086	99	0.926	101	0.893	100	1.137	99	1.097	99	0.878	99	0.851	99	1.091	99	1.057	100
499	gi|241932833	hypothetical protein SORBIDRAFT_04g036440 [Sorghum bicolor]	3166	34380	131	12	65.8	4.64	0.961	129	0.92	129	0.959	131	0.915	131	0.973	131	0.931	131	0.892	131	0.85	131	0.902	127	0.868	128	0.992	130	0.945	129
500	gi|241932891	hypothetical protein SORBIDRAFT_04g037640 [Sorghum bicolor]	3161	38414	149	16	59.9	10.15	0.839	144	0.788	142	1.082	144	1.018	144	0.758	143	0.711	141	1.036	144	0.966	143	0.751	144	0.708	144	1.099	143	1.033	144
501	gi|241943398	hypothetical protein SORBIDRAFT_08g001540 [Sorghum bicolor]	3160	80829	144	17	43.4	5.29	0.913	138	0.905	140	1.509	140	1.49	141	0.92	138	0.908	140	1.508	140	1.487	141	0.941	141	0.931	138	1.425	140	1.41	140
502	gi|241924066	hypothetical protein SORBIDRAFT_02g033230 [Sorghum bicolor]	3159	43981	120	14	47.6	5.57	1.227	49	1.259	50	0.724	49	0.741	50	1.178	49	1.213	48	0.733	49	0.75	50	1.287	50	1.317	49	0.78	49	0.779	46
503	gi|241924645	hypothetical protein SORBIDRAFT_02g043880 [Sorghum bicolor]	3150	139802	127	23	33.1	5.45	0.916	32	0.884	32	1.02	32	0.98	32	0.878	32	0.847	32	1	32	0.96	32	0.917	32	0.883	32	1.014	30	0.937	32
504	gi|241940600	hypothetical protein SORBIDRAFT_07g018430 [Sorghum bicolor]	3148	40819	133	20	73.7	5.04	1.021	117	1.017	117	1.072	116	1.062	116	1.021	117	1.015	117	1.056	117	1.045	117	1.042	114	1.042	116	1.05	117	1.042	117
505	gi|241943427	hypothetical protein SORBIDRAFT_08g001950 [Sorghum bicolor]	3148	58772	138	17	40.7	5.58	1.458	80	1.479	81	1.424	81	1.408	81	1.405	81	1.417	80	1.618	81	1.624	80	1.265	81	1.252	81	1.462	82	1.445	81
506	gi|241919301	hypothetical protein SORBIDRAFT_01g038990 [Sorghum bicolor]	3148	134183	163	33	38.5	5.4	0.963	146	0.962	146	1.086	146	1.08	146	0.943	145	0.941	146	1.039	146	1.037	145	0.954	146	0.95	146	1.066	145	1.062	146
507	gi|241942028	hypothetical protein SORBIDRAFT_07g024070 [Sorghum bicolor]	3131	73380	144	17	46.7	6.45	0.803	141	0.789	140	1.015	141	0.994	141	0.855	140	0.84	140	0.961	141	0.939	141	0.808	141	0.793	141	0.972	141	0.952	141
508	gi|241942021	hypothetical protein SORBIDRAFT_07g023950 [Sorghum bicolor]	3127	22303	108	6	46.1	5.3	0.8	90	0.796	95	0.747	96	0.748	97	0.814	95	0.808	96	0.752	94	0.76	91	0.782	95	0.784	93	0.703	91	0.698	92
509	gi|241918905	hypothetical protein SORBIDRAFT_01g031300 [Sorghum bicolor]	3124	156202	107	30	34.9	5.75	1.221	107	1.251	105	1.023	106	1.043	105	1.234	105	1.263	104	0.967	105	0.986	104	1.27	106	1.298	105	0.991	103	1.015	102
510	gi|241932327	hypothetical protein SORBIDRAFT_04g026920 [Sorghum bicolor]	3111	30716	129	12	56.2	5.53	1.01	127	1.014	126	0.974	124	0.987	126	1.02	127	1.022	126	1.02	127	1.019	126	0.934	125	0.936	125	0.965	124	0.97	125
511	gi|241934227	hypothetical protein SORBIDRAFT_04g030050 [Sorghum bicolor]	3108	39513	89	12	59.5	5.83	1.051	63	1.011	58	1.053	64	1.02	63	1.104	60	1.068	62	1.067	59	1.023	59	1.005	60	0.971	60	1.052	61	1	60
512	gi|241937395	hypothetical protein SORBIDRAFT_06g004300 [Sorghum bicolor]	3104	73512	172	18	34.6	5.45	1.009	172	1.031	171	0.985	172	1.004	172	1.006	172	1.03	172	1.003	172	1.022	172	0.935	172	0.955	172	1.001	170	1.021	172
513	gi|241916543	hypothetical protein SORBIDRAFT_10g012150 [Sorghum bicolor]	3103	45023	155	6	11.3	10.04	0.942	5	0.884	5	1.428	6	1.336	6	1.058	6	0.993	6	1.448	6	1.353	6	0.449	4	0.434	5	1.424	6	1.332	6
514	gi|241927542	hypothetical protein SORBIDRAFT_03g013210 [Sorghum bicolor]	3101	41193	151	10	30.5	5.98	1.227	73	1.184	74	1.081	73	1.034	74	1.245	73	1.193	74	1.037	71	0.988	74	1.116	72	1.066	74	1.076	72	1.027	74
515	gi|241928004	hypothetical protein SORBIDRAFT_03g029120 [Sorghum bicolor]	3086	33786	127	15	59.3	7.01	1.085	26	0.987	26	1.14	25	1.03	25	1.069	26	0.967	25	1.086	26	0.982	26	0.968	26	0.878	26	1.089	26	0.987	26
516	gi|241924107	hypothetical protein SORBIDRAFT_02g033930 [Sorghum bicolor]	3081	27584	150	16	76.9	7.68	1.108	149	1.082	149	0.948	149	0.922	149	1.093	149	1.066	149	1.003	149	0.974	149	1.056	149	1.028	149	0.973	149	0.947	149
517	gi|241938218	hypothetical protein SORBIDRAFT_06g027330 [Sorghum bicolor]	3070	24188	131	7	47	9.04	0.826	16	0.738	16	0.978	16	0.87	16	0.945	16	0.843	16	0.887	16	0.788	16	0.735	15	0.652	15	1.021	16	0.909	16
518	gi|241945395	hypothetical protein SORBIDRAFT_09g026150 [Sorghum bicolor]	3065	73600	144	21	46.6	6.15	1.15	82	1.123	83	1.19	86	1.161	84	1.105	86	1.081	87	1.086	86	1.052	85	1.124	83	1.095	84	1.143	86	1.116	84
519	gi|241940008	hypothetical protein SORBIDRAFT_06g033870 [Sorghum bicolor]	3057	38616	113	15	56.9	6.16	0.46	96	0.443	96	0.332	95	0.319	95	0.499	97	0.479	97	0.315	94	0.302	94	0.486	95	0.468	95	0.291	86	0.281	86
520	gi|241926569	hypothetical protein SORBIDRAFT_02g039470 [Sorghum bicolor]	3053	51999	138	19	54.6	5.76	1.411	136	1.414	135	1.93	136	1.938	136	1.461	137	1.467	134	1.946	136	1.949	136	1.355	137	1.362	135	1.817	135	1.823	136
521	gi|241918946	hypothetical protein SORBIDRAFT_01g031950 [Sorghum bicolor]	3041	49169	118	15	50.5	5.14	1.053	117	1.04	116	1.202	117	1.179	117	1.057	117	1.04	117	1.162	116	1.138	116	1.132	117	1.111	117	1.141	117	1.119	117
522	gi|241922062	hypothetical protein SORBIDRAFT_01g041700 [Sorghum bicolor]	3039	64789	111	11	26.3	5.67	1.327	17	1.385	17	0.726	17	0.754	17	1.282	17	1.336	17	0.716	17	0.743	17	1.276	17	1.327	17	0.708	17	0.716	16
523	gi|241943849	hypothetical protein SORBIDRAFT_08g012560 [Sorghum bicolor]	3037	450547	138	50	20.1	5.13	1.022	135	1.011	134	0.963	136	0.948	133	1.016	133	1.003	133	0.953	133	0.937	132	1.077	133	1.063	132	0.945	130	0.932	131
524	gi|241936501	hypothetical protein SORBIDRAFT_05g008830 [Sorghum bicolor]	3031	46070	155	13	47.7	5.61	2.388	134	2.504	136	0.793	130	0.829	134	2.525	134	2.663	136	0.944	134	0.994	136	2.075	134	2.171	136	0.924	131	0.978	133
525	gi|241919425	hypothetical protein SORBIDRAFT_01g041330 [Sorghum bicolor]	3025	50521	94	7	23.4	4.48	1.08	94	1.076	94	1.029	94	1.02	94	1.076	94	1.07	94	1.001	94	0.991	94	1.034	94	1.027	94	1.064	94	1.056	94
526	gi|241938882	hypothetical protein SORBIDRAFT_06g013750 [Sorghum bicolor]	3019	38315	135	15	55.9	5.43	1.035	119	1.078	120	0.901	118	0.933	120	1.058	120	1.098	121	0.931	118	0.964	119	1.043	119	1.081	120	0.896	120	0.928	121
527	gi|241932415	hypothetical protein SORBIDRAFT_04g028510 [Sorghum bicolor]	3018	121164	155	36	44	9.2	1.014	69	0.988	70	1.064	70	1.012	70	0.945	70	0.911	69	1.035	70	0.994	69	0.931	70	0.896	69	0.99	70	0.953	69
528	gi|241938112	hypothetical protein SORBIDRAFT_06g025150 [Sorghum bicolor]	3013	34778	125	6	20.5	8.99	1.254	21	1.364	21	0.982	20	1.066	20	1.168	20	1.277	21	1.063	20	1.155	21	1.208	21	1.31	21	0.985	20	1.074	21
529	gi|241944603	hypothetical protein SORBIDRAFT_09g004290 [Sorghum bicolor]	2999	27979	149	10	52.1	11.33	1.014	84	1.043	84	0.969	84	0.993	84	0.977	84	1.004	84	0.894	84	0.927	82	0.861	83	0.889	84	1.026	84	1.052	84
530	gi|241928602	hypothetical protein SORBIDRAFT_03g039670 [Sorghum bicolor]	2988	86078	118	24	45	7.6	0.962	102	0.98	107	1.038	107	1.055	107	0.928	101	0.95	105	1.067	105	1.084	108	0.948	109	0.965	107	0.997	104	1.014	104
531	gi|241914907	hypothetical protein SORBIDRAFT_10g007010 [Sorghum bicolor]	2985	46727	184	18	49.3	9.23	0.956	6	1.043	6	0.967	6	1.05	6	0.875	5	0.984	6	1.092	6	1.185	6	0.902	6	0.982	6	0.937	5	1.059	6
532	gi|241922778	hypothetical protein SORBIDRAFT_02g004110 [Sorghum bicolor]	2981	23181	175	14	61.8	10.74	0.862	11	0.803	11	0.814	11	0.728	10	0.984	11	0.916	11	0.817	11	0.756	11	1.024	11	0.951	11	0.902	10	0.825	10
533	gi|241922806	hypothetical protein SORBIDRAFT_02g004540 [Sorghum bicolor]	2976	95662	88	22	39.4	5.91	0.958	84	0.988	83	0.982	82	1.001	80	0.958	84	0.972	83	1.018	82	1.03	83	1.021	82	1.038	85	0.997	81	1.014	80
534	gi|241932420	hypothetical protein SORBIDRAFT_04g028610 [Sorghum bicolor]	2962	53516	150	18	61.2	5.92	1.002	143	0.989	143	1.081	145	1.062	145	0.965	144	0.952	144	1.114	145	1.091	145	0.944	146	0.929	145	1.009	146	0.991	144
535	gi|241916338	hypothetical protein SORBIDRAFT_10g008260 [Sorghum bicolor]	2947	47395	106	10	41.6	4.91	1.539	103	1.43	102	0.89	101	0.825	100	1.471	102	1.367	103	0.86	100	0.795	102	1.35	101	1.253	102	0.846	100	0.783	99
536	gi|241942772	hypothetical protein SORBIDRAFT_08g009580 [Sorghum bicolor]	2943	90721	139	28	47.4	5.12	1.077	80	1.092	79	0.893	80	0.902	80	0.891	79	0.903	79	0.959	80	0.967	80	0.89	78	0.901	79	0.892	78	0.902	78
537	gi|241920119	hypothetical protein SORBIDRAFT_01g004740 [Sorghum bicolor]	2932	72071	114	19	47.1	5.95	2.062	101	2.073	101	0.569	97	0.576	99	1.928	101	1.936	101	0.535	96	0.54	98	1.962	100	1.977	101	0.637	96	0.646	97
538	gi|241930130	hypothetical protein SORBIDRAFT_03g027860 [Sorghum bicolor]	2930	52900	151	18	57.3	5.15	1.145	145	1.154	145	1.046	144	1.052	145	1.144	144	1.15	145	1.086	144	1.093	145	1.068	145	1.073	145	1.041	145	1.045	145
539	gi|241932873	hypothetical protein SORBIDRAFT_04g037250 [Sorghum bicolor]	2919	41748	125	14	50	6.36	0.956	119	0.971	123	1.198	122	1.208	122	0.934	119	0.948	121	1.192	120	1.203	122	0.984	121	0.994	122	1.128	121	1.137	121
540	gi|241919453	hypothetical protein SORBIDRAFT_01g041860 [Sorghum bicolor]	2914	114011	150	31	47.9	4.93	1.022	93	1.008	93	1.001	92	0.983	92	0.994	93	0.98	93	0.947	93	0.929	93	1.09	92	1.076	93	0.978	93	0.961	93
541	gi|241922385	hypothetical protein SORBIDRAFT_01g047480 [Sorghum bicolor]	2907	73004	110	19	46.2	5.95	1.796	104	1.771	105	0.695	105	0.677	106	1.765	106	1.741	106	0.703	97	0.66	108	1.782	106	1.755	106	0.775	104	0.749	104
542	gi|241927540	hypothetical protein SORBIDRAFT_03g013190 [Sorghum bicolor]	2905	42471	132	12	41.2	5.84	0.921	63	0.932	62	0.828	63	0.835	63	0.873	63	0.882	62	0.836	63	0.841	62	0.908	63	0.916	62	0.844	62	0.847	60
543	gi|241921115	hypothetical protein SORBIDRAFT_01g022230 [Sorghum bicolor]	2904	39531	105	10	52.1	5.1	0.865	5	0.942	6	1.084	6	1.12	6	1.106	6	1.146	6	0.978	6	1.008	6	1.024	6	1.058	6	1.046	6	1.081	6
544	gi|241915416	hypothetical protein SORBIDRAFT_10g022710 [Sorghum bicolor]	2903	38346	105	10	46.4	4.89	0.893	11	0.917	11	0.924	10	0.988	11	0.86	10	0.919	11	0.842	11	0.86	11	0.946	10	1.019	11	0.853	10	0.898	11
545	gi|241933008	hypothetical protein SORBIDRAFT_04g001130 [Sorghum bicolor]	2901	60802	151	17	45.3	6.71	0.912	134	0.89	134	0.352	126	0.343	126	1.025	133	1	133	0.368	128	0.358	128	0.837	133	0.815	133	0.363	128	0.355	128
546	gi|241923282	hypothetical protein SORBIDRAFT_02g014260 [Sorghum bicolor]	2896	14739	120	4	41.3	9.52	0.971	111	0.91	108	1.097	105	1.038	114	1.016	106	0.959	111	1.132	105	1.066	114	0.899	103	0.85	105	1.112	100	1.052	108
547	gi|241917614	hypothetical protein SORBIDRAFT_01g005670 [Sorghum bicolor]	2885	175050	133	33	34.1	5.98	1.116	58	1.086	56	0.937	57	0.902	56	1.117	57	1.071	58	0.896	58	0.862	58	1.076	58	1.038	58	0.93	57	0.907	56
548	gi|241927949	hypothetical protein SORBIDRAFT_03g028340 [Sorghum bicolor]	2885	69496	112	20	48.4	5.95	1.007	46	0.977	47	1.074	46	1.037	47	0.985	46	0.954	47	1.09	46	1.051	47	1.007	46	0.974	47	1.011	46	0.977	47
549	gi|241927059	hypothetical protein SORBIDRAFT_03g004100 [Sorghum bicolor]	2875	68950	118	19	43.2	6.17	1.18	110	1.145	113	0.904	112	0.873	114	1.131	112	1.097	115	0.968	113	0.932	111	1.118	112	1.08	114	0.891	111	0.863	114
550	gi|241918266	hypothetical protein SORBIDRAFT_01g017760 [Sorghum bicolor]	2874	65311	105	17	40.4	8.64	0.912	102	0.936	104	0.952	104	0.977	104	0.916	101	0.937	103	0.967	104	0.991	104	0.919	102	0.941	104	0.972	102	0.994	104
551	gi|2766448	cytochrome P450 CYP98A1 [Sorghum bicolor]	2859	66678	156	24	47.5	8.91	0.743	147	0.75	146	1.103	147	1.099	148	0.729	146	0.729	147	1.09	148	1.088	148	0.7	146	0.698	147	1.104	147	1.101	149
552	gi|241914716	hypothetical protein SORBIDRAFT_10g003670 [Sorghum bicolor]	2848	16557	139	8	58.8	4.61	1.144	60	1.074	60	1.361	61	1.275	59	1.065	62	0.998	60	1.376	60	1.291	60	1.054	60	0.981	57	1.259	61	1.18	59
553	gi|241945428	hypothetical protein SORBIDRAFT_09g026780 [Sorghum bicolor]	2842	52232	113	13	34.6	8.11	0.986	112	0.993	112	1.057	112	1.06	112	0.964	112	0.97	112	1.036	111	1.038	111	0.958	112	0.962	112	1.052	112	1.056	112
554	gi|241927543	hypothetical protein SORBIDRAFT_03g013220 [Sorghum bicolor]	2842	45140	152	12	37.2	6.89	0.696	95	0.694	95	0.978	95	0.971	95	0.69	95	0.687	95	1.023	95	1.013	95	0.642	95	0.638	95	0.961	95	0.954	95
555	gi|241918805	hypothetical protein SORBIDRAFT_01g029330 [Sorghum bicolor]	2842	34534	108	9	42.9	7.03	0.975	71	1.013	75	0.444	75	0.46	75	0.951	70	0.985	73	0.441	74	0.455	74	0.967	72	0.995	74	0.512	74	0.53	74
556	gi|241920054	hypothetical protein SORBIDRAFT_01g003380 [Sorghum bicolor]	2838	76133	115	23	46.2	4.95	0.971	113	0.969	113	0.965	113	0.959	113	0.94	112	0.94	113	0.917	113	0.905	112	0.956	113	0.946	112	0.95	113	0.945	113
557	gi|241930598	hypothetical protein SORBIDRAFT_03g036870 [Sorghum bicolor]	2836	73235	104	18	35.8	8.32	0.564	100	0.547	100	0.93	101	0.895	100	0.551	100	0.533	101	0.863	101	0.832	101	0.548	101	0.53	101	0.857	100	0.828	100
558	gi|241930256	hypothetical protein SORBIDRAFT_03g030620 [Sorghum bicolor]	2831	37758	107	10	51.7	8.57	1.134	83	1.145	83	1.253	83	1.259	83	1.11	83	1.119	83	1.229	83	1.233	83	1.151	82	1.158	82	1.242	83	1.249	83
559	gi|241939206	hypothetical protein SORBIDRAFT_06g019800 [Sorghum bicolor]	2816	34766	158	14	56.6	10.08	0.86	89	1.042	93	1.019	93	1.044	93	0.836	93	0.86	93	1.076	93	1.102	93	0.781	92	0.802	92	1.024	93	1.051	93
560	gi|241925338	hypothetical protein SORBIDRAFT_02g011230 [Sorghum bicolor]	2790	44947	95	7	35.8	5.11	1.204	78	1.118	80	1.16	81	1.072	81	1.088	78	1.008	78	1.124	79	1.032	81	0.95	77	0.874	80	1.069	78	0.986	80
561	gi|700256713	carbohydrate-binding-like fold protein, partial [Sorghum bicolor]	2788	125871	101	20	30.5	5.74	1.036	4	0.881	3	1.129	4	1.018	4	1.088	4	0.985	4	1.173	4	1.056	4	1.118	4	1.01	4	1.247	4	1.125	4
562	gi|241926868	hypothetical protein SORBIDRAFT_03g000920 [Sorghum bicolor]	2783	72257	139	25	51.8	6.07	0.932	71	0.966	72	1.085	71	1.12	71	0.936	71	0.97	71	1.043	71	1.076	71	0.925	70	0.96	73	1.065	71	1.099	72
563	gi|241928141	hypothetical protein SORBIDRAFT_03g031520 [Sorghum bicolor]	2782	40809	129	16	65.4	5.97	0.827	80	0.892	76	1.158	78	1.212	77	0.885	77	0.917	79	1.123	77	1.155	81	0.923	79	0.976	78	1.16	80	1.241	77
564	gi|241935321	hypothetical protein SORBIDRAFT_05g016000 [Sorghum bicolor]	2781	126423	134	25	30.1	6.59	1.022	131	1.047	131	1.042	131	1.063	130	0.98	130	1.003	130	1.031	131	1.05	132	0.984	130	1.008	130	1.017	131	1.038	130
565	gi|241932329	hypothetical protein SORBIDRAFT_04g026950 [Sorghum bicolor]	2780	43988	99	9	38.5	5.37	1.184	95	1.086	94	1.15	94	1.067	92	1.334	93	1.223	93	1.112	94	1.017	93	1.121	95	1.024	94	1.104	94	1.009	95
566	gi|241915040	hypothetical protein SORBIDRAFT_10g009360 [Sorghum bicolor]	2779	172426	150	42	37.5	6.17	0.987	147	0.995	147	0.8	147	0.802	147	1.019	146	1.027	147	0.783	146	0.784	147	1.095	146	1.105	145	0.796	145	0.8	147
567	gi|5410350	unknown, partial [Sorghum bicolor]	2778	5436	66	3	91.3	6.04	0.855	63	0.856	63	1.33	64	1.328	63	0.905	62	0.903	62	1.314	62	1.299	64	0.928	64	0.921	62	1.246	62	1.235	62
568	gi|241946347	hypothetical protein SORBIDRAFT_09g019660 [Sorghum bicolor]	2773	44071	97	9	43.3	7.32	0.691	90	0.673	90	0.83	90	0.805	90	0.739	89	0.718	89	0.791	90	0.765	90	0.747	88	0.721	88	0.758	90	0.729	89
569	gi|241930190	hypothetical protein SORBIDRAFT_03g029130 [Sorghum bicolor]	2769	61334	111	20	53.1	6.12	1.038	109	1.017	111	0.925	110	0.901	110	1.1	108	1.075	111	0.914	107	0.892	109	0.966	110	0.944	110	0.948	109	0.921	107
570	gi|241944338	hypothetical protein SORBIDRAFT_08g022770 [Sorghum bicolor]	2764	44106	92	14	58.6	8.38	1.034	91	1.121	90	1.077	90	1.161	90	1.032	90	1.117	91	1.103	88	1.175	90	0.984	87	1.063	86	1.05	90	1.133	90
571	gi|241943100	hypothetical protein SORBIDRAFT_08g019520 [Sorghum bicolor]	2761	69057	122	18	41.6	6.95	1.044	93	1.039	94	1.033	93	1.023	94	1.012	93	1.008	94	1.024	93	1.014	94	1.009	93	1.003	94	1.039	93	1.03	94
572	gi|241937721	hypothetical protein SORBIDRAFT_06g017780 [Sorghum bicolor]	2759	58135	120	18	45.1	5.86	1.052	22	1.081	22	1.004	22	1.027	22	1.011	22	1.038	22	0.959	22	0.98	22	1.096	22	1.123	22	0.95	21	0.976	22
573	gi|219754507	unnamed protein product [Sorghum bicolor]	2756	38858	126	14	50.9	8.73	1.084	115	1.002	116	1.14	115	1.049	116	1.07	114	0.988	115	1.077	115	0.99	116	0.982	114	0.906	115	1.042	115	0.959	116
574	gi|241930518	hypothetical protein SORBIDRAFT_03g035460 [Sorghum bicolor]	2752	43327	91	10	45.1	6.69	1.081	85	1.112	80	0.887	82	0.91	80	1.071	86	1.098	83	0.829	84	0.844	83	1.065	85	1.101	83	0.835	78	0.861	78
575	gi|241917604	hypothetical protein SORBIDRAFT_01g005360 [Sorghum bicolor]	2740	23219	168	14	61.8	10.74	0.854	4	0.948	4	0.888	4	0.98	4	0.866	4	0.959	4	0.819	4	0.902	4	0.997	4	1.103	4	0.983	4	1.085	4
576	gi|241939103	hypothetical protein SORBIDRAFT_06g018050 [Sorghum bicolor]	2740	65676	105	8	24.8	5.61	1.787	8	1.549	8	1.241	8	1.07	8	1.808	8	1.565	8	1.292	8	1.113	8	1.817	8	1.57	8	1.349	8	1.164	8
577	gi|241928843	hypothetical protein SORBIDRAFT_03g044260 [Sorghum bicolor]	2733	86310	116	24	50.4	8.85	0.825	114	0.797	116	1.005	116	0.964	116	0.802	116	0.773	116	0.946	115	0.907	114	0.805	115	0.774	115	1.015	116	0.975	116
578	gi|241945364	hypothetical protein SORBIDRAFT_09g025620 [Sorghum bicolor]	2730	28111	114	15	76.7	5.36	1.065	70	1.339	69	0.876	69	1.085	70	1.19	64	1.255	69	0.88	70	1.097	69	0.922	68	1.15	68	0.874	69	1.091	67
579	gi|241930127	hypothetical protein SORBIDRAFT_03g027820 [Sorghum bicolor]	2727	50172	85	16	49	8.46	1.006	54	0.948	55	1.109	53	1.087	56	0.983	54	0.969	57	1.075	54	1.052	56	0.951	52	0.932	55	1.092	53	1.068	56
580	gi|241918775	hypothetical protein SORBIDRAFT_01g028830 [Sorghum bicolor]	2723	20213	112	7	53	6.3	0.791	107	0.781	108	1.258	109	1.237	108	0.814	108	0.799	107	1.162	109	1.139	108	0.817	107	0.802	106	1.152	109	1.162	102
581	gi|241947158	hypothetical protein SORBIDRAFT_0014s003010 [Sorghum bicolor]	2719	66533	138	22	47.7	6.27	0.91	136	0.899	136	1.082	136	1.064	138	0.911	136	0.899	136	1.066	135	1.051	137	0.892	136	0.879	136	1.088	136	1.07	136
582	gi|241944377	hypothetical protein SORBIDRAFT_09g000350 [Sorghum bicolor]	2715	31486	131	11	52.6	9.26	0.959	85	0.972	82	0.95	82	0.956	81	1.005	80	1.01	81	1.007	83	1.011	80	0.948	83	0.948	83	0.998	82	1.001	80
583	gi|241935637	hypothetical protein SORBIDRAFT_05g023460 [Sorghum bicolor]	2711	49778	114	17	51.3	8.54	0.929	111	1	107	0.99	111	1.063	107	0.929	111	1	107	0.994	111	1.062	107	0.919	111	0.979	107	0.954	111	1.016	107
584	gi|241929424	hypothetical protein SORBIDRAFT_03g007500 [Sorghum bicolor]	2710	76782	100	20	50.5	6.38	1.007	98	1.005	97	1.016	98	1.026	95	1.068	98	1.074	96	0.95	97	0.959	94	0.997	97	1.007	93	1.016	97	0.996	97
585	gi|241924736	hypothetical protein SORBIDRAFT_02g001450 [Sorghum bicolor]	2707	71689	149	27	59.4	5.61	0.929	28	0.904	27	1.027	29	1.006	27	0.978	31	0.949	30	1.07	28	1.03	28	0.92	30	0.897	29	1.049	27	1.013	27
586	gi|241933366	hypothetical protein SORBIDRAFT_04g007570 [Sorghum bicolor]	2701	38305	101	11	49	4.83	0.988	8	1.076	8	0.926	8	0.983	7	1.066	8	1.16	8	1.007	8	1.09	8	1.002	7	1.1	7	0.959	8	1.04	8
587	gi|241918014	hypothetical protein SORBIDRAFT_01g013320 [Sorghum bicolor]	2697	51335	101	19	72	4.53	1.009	101	1.064	101	0.867	100	0.918	101	0.978	101	1.05	100	0.892	99	0.938	101	0.92	101	0.962	100	0.886	101	0.93	101
588	gi|241926014	hypothetical protein SORBIDRAFT_02g029380 [Sorghum bicolor]	2696	42559	245	20	50.4	10.35	1.12	226	1.107	227	0.923	227	0.908	227	1.073	227	1.059	227	0.933	227	0.917	227	0.907	227	0.894	227	1.002	227	0.986	227
589	gi|241924829	hypothetical protein SORBIDRAFT_02g002900 [Sorghum bicolor]	2693	53403	195	20	53.8	8.83	1.397	75	1.427	75	1.162	76	1.182	75	1.42	76	1.448	76	1.239	76	1.259	75	1.311	76	1.335	76	1.198	76	1.219	76
590	gi|241918101	hypothetical protein SORBIDRAFT_01g014880 [Sorghum bicolor]	2693	206598	109	33	23.8	8.49	1.034	109	1.036	109	0.997	108	0.993	109	1.039	109	1.04	109	1.011	107	0.996	109	1.093	109	1.093	109	1.024	109	1.022	109
591	gi|241939045	hypothetical protein SORBIDRAFT_06g017080 [Sorghum bicolor]	2689	44102	106	15	51.7	8.6	1.076	63	1.018	64	1.209	63	1.139	64	1.126	63	1.069	64	1.152	63	1.084	65	1.075	63	1.019	64	1.105	63	1.044	64
592	gi|241939255	hypothetical protein SORBIDRAFT_06g020520 [Sorghum bicolor]	2687	86323	96	21	42	5.06	1.098	87	1.117	89	0.833	86	0.84	88	1.067	88	1.087	88	0.832	87	0.838	88	1.14	88	1.159	88	0.822	88	0.835	89
593	gi|241919764	hypothetical protein SORBIDRAFT_01g047980 [Sorghum bicolor]	2685	32008	115	10	48.7	6.71	1.116	90	1.125	90	0.754	89	0.751	89	1.141	92	1.142	92	0.808	86	0.819	84	1.038	88	1.026	89	0.808	91	0.807	91
594	gi|241941995	hypothetical protein SORBIDRAFT_07g023320 [Sorghum bicolor]	2680	27657	167	15	71	5.46	1.095	108	1.135	107	0.953	108	0.985	108	1.006	108	1.043	107	0.937	108	0.967	108	0.971	108	1.005	108	0.968	108	1.001	108
595	gi|241923085	hypothetical protein SORBIDRAFT_02g009150 [Sorghum bicolor]	2677	134166	113	29	30.8	5.77	1.035	21	1.01	21	1.653	21	1.605	21	1.011	21	0.985	21	1.671	21	1.621	21	1.013	21	0.986	21	1.538	21	1.494	21
596	gi|241934384	hypothetical protein SORBIDRAFT_04g033160 [Sorghum bicolor]	2660	26859	129	12	69	5.5	0.936	55	0.949	54	1.06	54	1.071	54	0.925	54	0.936	54	1.067	54	1.088	53	0.923	55	0.932	54	1.045	54	1.055	54
597	gi|241926008	hypothetical protein SORBIDRAFT_02g029250 [Sorghum bicolor]	2659	28144	76	8	49.8	5.54	1.101	74	1.119	76	0.951	75	0.963	74	1.103	74	1.122	76	0.944	76	0.965	73	1.098	75	1.117	75	0.944	74	0.959	75
598	gi|241920426	hypothetical protein SORBIDRAFT_01g010190 [Sorghum bicolor]	2658	117795	119	19	26	5.19	1.038	118	1.058	117	0.997	117	1.007	118	1.012	118	1.022	117	1.003	117	1.011	118	1.102	117	1.12	115	1.01	116	1.021	116
599	gi|241917841	hypothetical protein SORBIDRAFT_01g010060 [Sorghum bicolor]	2654	74668	125	23	46.5	5.77	1.013	24	0.978	24	0.969	24	0.931	24	0.955	24	0.921	24	1.098	24	1.053	24	0.969	24	0.932	24	1.017	24	0.986	23
600	gi|241919269	hypothetical protein SORBIDRAFT_01g038390 [Sorghum bicolor]	2654	30965	134	15	77	4.67	1.144	71	1.181	71	0.965	71	0.991	71	1.07	70	1.108	70	0.99	71	1.031	70	1.053	71	1.084	71	0.981	70	1.025	69
601	gi|241928760	hypothetical protein SORBIDRAFT_03g042690 [Sorghum bicolor]	2647	78051	107	16	40	7.68	1.291	90	1.303	90	0.75	90	0.753	90	1.323	90	1.332	91	0.833	89	0.836	89	1.307	90	1.314	91	0.821	89	0.825	89
602	gi|219898271	unnamed protein product [Sorghum bicolor]	2647	23217	148	11	62.3	10.53	1.026	15	1.074	15	0.606	15	0.632	15	1.071	15	1.12	15	0.712	15	0.741	15	0.969	15	1.011	15	0.706	15	0.736	15
603	gi|241922425	hypothetical protein SORBIDRAFT_01g048200 [Sorghum bicolor]	2636	69738	93	17	34.9	9.05	0.891	88	0.904	90	1.048	90	1.064	91	0.902	89	0.918	90	1.032	90	1.045	90	1.036	90	1.053	88	1.048	89	1.064	89
604	gi|241932868	hypothetical protein SORBIDRAFT_04g037200 [Sorghum bicolor]	2631	50739	119	18	54.9	9.08	1.013	115	1.026	116	0.931	116	0.945	115	0.996	116	1.01	115	0.956	118	0.967	116	1.017	117	1.025	116	0.943	117	0.954	115
605	gi|241927917	hypothetical protein SORBIDRAFT_03g027710 [Sorghum bicolor]	2626	20983	168	9	64.2	5.02	1.034	160	1.034	160	1.014	160	1.008	158	0.982	160	0.982	160	0.98	160	0.974	160	1.016	160	1.013	160	0.992	160	0.988	157
606	gi|241930472	hypothetical protein SORBIDRAFT_03g034770 [Sorghum bicolor]	2621	50253	120	21	68.4	5.43	1.099	120	1.143	120	1.033	120	1.07	120	1.079	119	1.114	120	0.959	120	0.991	120	1.032	120	1.071	120	1.004	120	1.042	119
607	gi|241945891	hypothetical protein SORBIDRAFT_09g003930 [Sorghum bicolor]	2619	109470	113	24	35	6.7	0.932	113	0.947	112	0.98	113	0.995	113	0.928	113	0.941	112	1.002	113	1.017	113	0.932	113	0.948	113	0.964	113	0.979	113
608	gi|241935426	hypothetical protein SORBIDRAFT_05g019600 [Sorghum bicolor]	2618	133133	129	30	43.4	5.84	1	123	0.968	120	1.121	122	1.076	122	1.012	121	0.975	120	1.124	121	1.08	121	0.985	120	0.947	119	1.092	121	1.051	120
609	gi|241914625	hypothetical protein SORBIDRAFT_10g001890 [Sorghum bicolor]	2617	45524	101	13	43.4	5.77	0.976	1	0.684	1	0.896	1	0.625	1	1.387	1	0.971	1	1.045	1	0.728	1	1.538	1	1.075	1	0.921	1	0.643	1
610	gi|241924347	hypothetical protein SORBIDRAFT_02g038410 [Sorghum bicolor]	2616	78489	83	13	32.6	6.1	0.907	78	0.937	78	0.984	79	1.03	78	0.907	78	0.935	78	0.988	79	1.024	78	0.891	77	0.917	77	0.971	78	1.001	78
611	gi|241923858	hypothetical protein SORBIDRAFT_02g029030 [Sorghum bicolor]	2610	21693	95	8	53.4	10.49	0.941	11	0.921	11	0.863	11	0.841	11	1.001	11	0.98	11	0.705	11	0.686	11	0.908	11	0.887	11	0.882	11	0.861	11
612	gi|241915438	hypothetical protein SORBIDRAFT_10g023020 [Sorghum bicolor]	2605	106107	112	23	38.1	5.37	1.1	45	1.078	44	0.97	44	0.944	45	1.113	45	1.078	44	0.997	42	0.958	45	1.144	45	1.105	44	1.049	45	1.012	46
613	gi|241925946	hypothetical protein SORBIDRAFT_02g028400 [Sorghum bicolor]	2604	65714	138	19	44.4	7.63	1.13	133	1.163	133	1.599	135	1.635	134	1.097	135	1.127	134	1.692	132	1.729	133	1.139	131	1.172	136	1.481	135	1.517	134
614	gi|241928055	hypothetical protein SORBIDRAFT_03g030060 [Sorghum bicolor]	2603	34260	149	14	52.2	6.68	1.134	120	1.153	120	1.08	120	1.089	119	1.138	120	1.155	120	1.055	120	1.066	120	1.149	120	1.149	119	0.995	120	1.007	120
615	gi|241932403	hypothetical protein SORBIDRAFT_04g028320 [Sorghum bicolor]	2590	274420	108	38	24.3	5.06	0.94	105	0.936	106	1.037	107	1.027	106	0.927	106	0.922	104	0.995	107	0.984	106	0.99	105	0.99	106	1.007	107	0.999	106
616	gi|241942186	hypothetical protein SORBIDRAFT_07g026620 [Sorghum bicolor]	2589	21945	104	7	51.9	10.43	1.049	37	1.022	37	0.788	37	0.792	36	1.047	37	1.019	37	0.75	37	0.727	37	0.917	37	0.891	37	0.892	37	0.866	37
617	gi|241941185	hypothetical protein SORBIDRAFT_07g028940 [Sorghum bicolor]	2588	109176	102	20	36.4	5.04	0.86	41	0.88	41	0.803	42	0.818	42	0.847	40	0.855	42	0.834	40	0.837	40	0.853	41	0.857	41	0.878	41	0.882	41
618	gi|241932197	hypothetical protein SORBIDRAFT_04g024440 [Sorghum bicolor]	2587	94631	105	13	20.8	5.2	1.002	100	0.996	100	1.078	99	1.07	99	1.022	98	1.014	100	1.189	99	1.174	99	0.903	100	0.894	100	1.109	100	1.098	100
619	gi|241916232	hypothetical protein SORBIDRAFT_10g006430 [Sorghum bicolor]	2581	56348	121	14	47.9	7.07	0.876	106	0.872	105	1.224	106	1.211	107	0.872	106	0.867	105	1.24	105	1.227	106	0.901	105	0.894	103	1.17	105	1.159	106
620	gi|241931679	hypothetical protein SORBIDRAFT_04g008620 [Sorghum bicolor]	2573	31538	60	3	15.8	6.06	0.793	3	0.847	3	1.073	3	1.14	3	0.822	3	0.876	3	1.215	3	1.289	3	1.133	3	1.206	3	1.143	3	1.215	3
621	gi|241915564	hypothetical protein SORBIDRAFT_10g025280 [Sorghum bicolor]	2572	91287	140	20	26.9	5.32	1.023	18	0.96	18	0.811	18	0.757	18	1.036	18	0.971	18	0.815	18	0.76	18	0.926	17	0.848	18	0.849	18	0.793	18
622	gi|241937813	hypothetical protein SORBIDRAFT_06g019230 [Sorghum bicolor]	2559	36322	84	12	55.1	5.68	1.204	84	1.194	84	0.906	83	0.894	83	1.242	84	1.23	84	0.875	81	0.861	81	1.266	84	1.251	84	0.936	82	0.922	82
623	gi|241915386	hypothetical protein SORBIDRAFT_10g022220 [Sorghum bicolor]	2558	71709	141	25	50.7	5.74	0.992	22	1.109	21	1.211	18	1.388	20	0.959	22	1.092	21	1.173	20	1.346	22	1.021	20	1.179	20	1.22	20	1.404	21
624	gi|241942851	hypothetical protein SORBIDRAFT_08g015270 [Sorghum bicolor]	2558	27663	156	16	65.1	10.32	0.989	119	0.988	119	1.037	118	1.032	118	0.993	120	0.993	120	1.11	117	1.104	117	0.863	118	0.866	117	1.08	117	1.079	117
625	gi|241944727	hypothetical protein SORBIDRAFT_09g006480 [Sorghum bicolor]	2557	39882	139	18	71.8	9.72	1.053	128	1.071	128	1.037	129	1.048	129	0.992	130	1.007	128	1.044	128	1.055	130	0.938	130	0.95	128	1.038	129	1.052	127
626	gi|241922709	hypothetical protein SORBIDRAFT_02g002640 [Sorghum bicolor]	2556	57885	68	10	31.2	5.51	1.115	15	0.985	15	0.92	15	0.809	15	1.191	15	1.075	14	0.916	15	0.804	15	1.179	15	1.038	15	0.976	15	0.858	15
627	gi|241941557	hypothetical protein SORBIDRAFT_07g005930 [Sorghum bicolor]	2548	66200	98	14	47.3	6.65	1.043	65	1.026	64	0.935	65	0.909	64	1.005	65	0.982	65	1.032	65	1.004	65	0.971	65	0.937	66	0.926	65	0.903	65
628	gi|241934224	hypothetical protein SORBIDRAFT_04g029970 [Sorghum bicolor]	2537	43217	110	13	55.4	7.16	1.068	106	1.05	106	1.031	107	1.008	107	1.099	106	1.081	105	1.054	107	1.03	107	1.037	106	1.015	107	1.116	107	1.093	107
629	gi|241942127	hypothetical protein SORBIDRAFT_07g025610 [Sorghum bicolor]	2537	43980	129	15	48.1	4.48	1.047	86	1.06	87	0.994	87	1.002	86	1.05	87	1.061	86	1.034	86	1.041	86	1.055	87	1.072	85	0.973	86	0.981	86
630	gi|48374968	putative glutathione peroxidase [Sorghum bicolor]	2531	24047	146	10	54.2	6.59	1.082	66	1.08	66	0.985	66	0.979	66	1.004	66	1.001	66	1.063	66	1.055	66	1	66	0.997	65	0.974	66	0.968	66
631	gi|241940007	hypothetical protein SORBIDRAFT_06g033860 [Sorghum bicolor]	2526	42190	101	15	59.5	5.93	1.031	81	1.012	85	1.415	84	1.364	86	1.022	81	0.986	81	1.345	83	1.299	87	1.099	81	1.067	81	1.295	83	1.254	85
632	gi|241921452	hypothetical protein SORBIDRAFT_01g030780 [Sorghum bicolor]	2520	28750	105	13	71.6	4.99	1.596	69	1.627	69	0.902	69	0.916	69	1.612	69	1.641	69	0.938	69	0.951	69	1.376	69	1.398	69	0.94	69	0.955	69
633	gi|241926232	hypothetical protein SORBIDRAFT_02g033170 [Sorghum bicolor]	2517	64442	100	15	40.1	5.5	1.224	95	1.239	97	0.824	93	0.83	91	1.285	97	1.297	97	0.871	93	0.874	93	1.143	96	1.151	96	0.861	95	0.871	96
634	gi|241938206	hypothetical protein SORBIDRAFT_06g027090 [Sorghum bicolor]	2515	21076	108	9	85.7	4.74	1.05	88	1.059	87	1.634	89	1.646	87	1.071	89	1.082	88	1.75	90	1.757	91	1.141	88	1.152	87	1.564	90	1.574	89
635	gi|241928125	hypothetical protein SORBIDRAFT_03g031260 [Sorghum bicolor]	2507	82976	116	18	26.6	8.53	1.001	17	1.029	17	0.88	17	0.901	17	1.101	15	1.049	17	0.915	17	0.936	17	0.958	17	0.982	17	0.963	17	0.987	17
636	gi|241939008	hypothetical protein SORBIDRAFT_06g016530 [Sorghum bicolor]	2506	16406	81	5	58.4	6.64	1.712	77	1.612	78	0.94	78	0.881	77	1.832	77	1.722	78	0.921	74	0.865	76	1.605	76	1.506	78	0.908	75	0.848	75
637	gi|241944467	hypothetical protein SORBIDRAFT_09g001880 [Sorghum bicolor]	2505	37111	86	11	47	6.75	0.949	82	0.996	82	1.469	82	1.534	82	0.971	82	1.018	82	1.471	81	1.525	82	1.033	82	1.081	82	1.461	81	1.524	81
638	gi|241924887	hypothetical protein SORBIDRAFT_02g003760 [Sorghum bicolor]	2502	42422	106	18	74.8	6.06	0.97	96	0.964	96	1.066	95	1.056	97	0.953	95	0.941	95	1.06	96	1.048	95	1.004	95	0.996	95	1.045	96	1.034	96
639	gi|241920601	hypothetical protein SORBIDRAFT_01g013390 [Sorghum bicolor]	2498	59952	110	21	53.9	6.18	0.915	86	0.905	84	0.904	86	0.891	85	0.918	86	0.891	86	0.918	85	0.89	85	0.939	86	0.909	86	0.938	85	0.907	85
640	gi|241939156	hypothetical protein SORBIDRAFT_06g019110 [Sorghum bicolor]	2496	34381	116	13	69.7	6.55	1.059	66	0.982	65	1.038	64	0.967	65	0.975	65	0.902	64	1.034	64	0.96	65	1.042	66	0.965	64	1.008	64	0.938	64
641	gi|241946211	hypothetical protein SORBIDRAFT_09g016600 [Sorghum bicolor]	2494	31738	115	13	58.8	4.73	1.044	52	1.036	52	0.945	51	0.934	51	1.109	52	1.1	52	0.919	52	0.907	52	0.912	52	0.902	52	0.948	52	0.937	51
642	gi|241924246	hypothetical protein SORBIDRAFT_02g036590 [Sorghum bicolor]	2491	60307	127	20	46.8	8.96	0.963	127	0.962	127	1.036	127	1.031	127	0.985	127	0.983	127	1.039	126	1.029	127	0.939	127	0.935	127	1.053	127	1.048	127
643	gi|241945927	hypothetical protein SORBIDRAFT_09g004470 [Sorghum bicolor]	2489	21543	103	10	83.8	5.39	1.715	101	1.657	99	0.928	97	0.894	99	1.733	100	1.675	100	1.004	101	0.968	99	1.523	100	1.47	100	0.905	98	0.878	96
644	gi|219927568	unnamed protein product [Sorghum bicolor]	2479	45292	129	15	54.9	6.37	1.076	121	1.072	118	0.975	120	0.968	119	1.081	123	1.075	118	0.958	119	0.953	122	0.985	120	0.983	118	0.946	117	0.943	115
645	gi|241921839	hypothetical protein SORBIDRAFT_01g037570 [Sorghum bicolor]	2479	67059	116	22	53.7	5.85	0.989	114	0.973	114	1.04	114	1.019	114	0.969	114	0.952	115	1.016	115	0.995	115	0.954	111	0.933	111	1.002	111	0.982	111
646	gi|241945765	hypothetical protein SORBIDRAFT_09g001680 [Sorghum bicolor]	2477	43826	103	14	58.1	5.79	0.988	100	1.014	99	1.016	99	1.038	99	1.006	98	1.03	99	1.055	99	1.076	99	0.992	99	1.015	98	1.003	98	1.025	99
647	gi|241932569	hypothetical protein SORBIDRAFT_04g031530 [Sorghum bicolor]	2474	49390	95	16	52.6	6.24	0.847	89	0.872	89	1.074	89	1.102	89	0.842	89	0.866	89	1.088	87	1.081	89	0.891	90	0.914	90	1.022	89	1.047	89
648	gi|241937979	hypothetical protein SORBIDRAFT_06g022840 [Sorghum bicolor]	2472	33972	107	8	40.1	7.7	1.162	86	1.1	86	1.098	86	1.034	86	1.103	86	1.043	86	1.06	86	0.998	86	1.177	86	1.111	86	1.107	86	1.044	86
649	gi|241935547	hypothetical protein SORBIDRAFT_05g021870 [Sorghum bicolor]	2467	55612	97	20	54.4	5.08	0.871	72	0.921	72	0.733	71	0.775	73	0.934	70	0.987	70	0.765	70	0.802	72	1.005	68	1.054	70	0.743	64	0.781	65
650	gi|241930393	hypothetical protein SORBIDRAFT_03g033140 [Sorghum bicolor]	2460	50408	138	17	48.3	5.78	0.941	111	0.963	112	0.783	109	0.791	110	0.851	111	0.854	113	0.89	111	0.89	113	0.878	112	0.887	110	0.877	110	0.888	112
651	gi|241925727	hypothetical protein SORBIDRAFT_02g024220 [Sorghum bicolor]	2459	50549	82	15	56.2	7.62	0.968	82	0.963	80	1.077	82	1.069	80	1.068	81	1.063	80	1.114	81	1.105	79	1.062	82	1.057	80	1.061	82	1.054	80
652	gi|241931384	hypothetical protein SORBIDRAFT_04g003640 [Sorghum bicolor]	2457	48326	112	13	40.2	7.62	1.07	109	1.088	109	1.137	109	1.151	109	1.08	110	1.097	109	1.179	109	1.192	109	1.065	108	1.08	108	1.166	110	1.18	110
653	gi|219902787	unnamed protein product [Sorghum bicolor]	2453	31467	129	12	53.4	9.6	0.856	11	0.925	11	0.886	11	0.952	11	0.895	11	0.965	11	0.87	11	0.934	11	0.787	11	0.848	11	1.043	11	1.122	11
654	gi|241928809	hypothetical protein SORBIDRAFT_03g043760 [Sorghum bicolor]	2451	16642	91	4	42.2	9.39	0.715	73	0.773	73	0.915	74	0.983	75	0.669	72	0.724	73	0.972	74	1.045	74	0.672	74	0.735	73	0.898	73	0.967	73
655	gi|241920080	hypothetical protein SORBIDRAFT_01g003880 [Sorghum bicolor]	2446	32611	68	13	67.4	5.83	0.885	64	0.906	64	1.147	64	1.171	63	0.831	63	0.853	64	1.155	65	1.176	64	0.907	63	0.93	64	1.181	64	1.205	64
656	gi|241919319	hypothetical protein SORBIDRAFT_01g039330 [Sorghum bicolor]	2442	31913	84	11	54.9	10.17	0.975	72	1.005	73	0.857	71	0.874	73	0.955	72	0.982	73	0.919	71	0.935	72	0.912	72	0.934	73	0.846	71	0.863	71
657	gi|241919926	hypothetical protein SORBIDRAFT_01g000680 [Sorghum bicolor]	2438	36598	110	14	60.9	9.38	1.103	105	1.097	105	0.983	105	0.973	105	1.115	105	1.107	105	1.032	105	1.02	105	0.97	105	0.964	104	1.046	105	1.036	105
658	gi|241931449	hypothetical protein SORBIDRAFT_04g004720 [Sorghum bicolor]	2435	20951	121	5	53.2	4.8	1.123	116	1.097	113	1.235	115	1.199	115	1.107	114	1.078	114	1.284	115	1.247	115	1.07	114	1.041	113	1.17	115	1.137	115
659	gi|241929604	hypothetical protein SORBIDRAFT_03g010730 [Sorghum bicolor]	2435	33763	109	15	60.4	6.61	1.883	100	1.873	100	0.686	100	0.679	100	1.658	100	1.647	100	0.704	99	0.695	99	1.767	100	1.752	100	0.736	99	0.729	99
660	gi|241919496	hypothetical protein SORBIDRAFT_01g042830 [Sorghum bicolor]	2434	112722	128	30	49.2	7.17	0.93	104	0.946	104	1.009	104	1.021	104	0.929	104	0.943	104	1.005	103	1.015	103	0.942	103	0.96	104	1.003	104	1.012	103
661	gi|241920484	hypothetical protein SORBIDRAFT_01g011310 [Sorghum bicolor]	2422	62337	114	20	48.7	5.46	0.955	52	0.888	54	0.98	54	0.968	54	1.047	54	0.972	55	1.006	54	0.931	55	1.036	53	0.961	55	0.935	53	0.929	53
662	gi|241925390	hypothetical protein SORBIDRAFT_02g012580 [Sorghum bicolor]	2419	37959	108	9	36.4	5.25	0.947	104	0.958	105	0.756	105	0.763	104	0.96	105	0.97	105	0.764	104	0.768	105	0.984	103	0.992	103	0.73	104	0.736	105
663	gi|241936195	hypothetical protein SORBIDRAFT_05g004100 [Sorghum bicolor]	2418	21247	89	9	67.2	6.11	1.967	76	1.881	77	0.85	77	0.803	76	1.833	77	1.75	78	0.949	76	0.893	77	1.557	77	1.479	78	1.153	78	1.094	78
664	gi|241941963	hypothetical protein SORBIDRAFT_07g022590 [Sorghum bicolor]	2416	49090	83	17	59.6	5.44	0.931	82	0.939	82	1.003	81	1.017	83	0.985	81	0.984	82	1.034	82	1.046	80	0.915	78	0.927	80	1.028	82	1.041	82
665	gi|241934417	hypothetical protein SORBIDRAFT_04g033900 [Sorghum bicolor]	2416	15296	65	4	44.6	8.6	1.097	65	1.04	65	1.347	65	1.27	65	1.063	65	1.005	65	1.495	65	1.408	65	1.074	65	1.014	65	1.265	65	1.193	65
666	gi|241938274	hypothetical protein SORBIDRAFT_06g028440 [Sorghum bicolor]	2414	65731	91	15	48.5	7.25	1.172	57	1.166	57	1.081	56	1.068	58	1.159	56	1.152	57	1.091	56	1.08	58	1.214	58	1.207	57	1.025	57	1.017	58
667	gi|219972979	unnamed protein product [Sorghum bicolor]	2414	32488	130	12	50.5	10.2	1.063	60	1.066	60	0.66	60	0.659	60	1.028	60	1.029	60	0.691	60	0.688	60	0.905	60	0.904	60	0.837	60	0.835	60
668	gi|241932371	hypothetical protein SORBIDRAFT_04g027700 [Sorghum bicolor]	2406	93463	114	25	39.5	6.18	0.912	110	0.85	108	1.033	110	0.966	109	0.956	110	0.896	109	0.915	109	0.863	109	0.971	110	0.912	109	0.98	109	0.92	109
669	gi|241946814	hypothetical protein SORBIDRAFT_09g028700 [Sorghum bicolor]	2402	73893	90	16	40.2	5.35	0.872	67	0.887	66	0.974	67	0.984	66	0.832	67	0.838	66	1.015	66	1.034	66	0.965	67	0.975	66	0.98	66	1	66
670	gi|241938455	hypothetical protein SORBIDRAFT_06g031700 [Sorghum bicolor]	2402	41588	105	9	39.7	6.23	1.054	87	1.072	87	1.026	90	1.038	88	1.01	89	1.025	89	0.962	87	0.975	86	0.988	89	0.967	85	1.004	89	1.017	88
671	gi|241946906	hypothetical protein SORBIDRAFT_09g030590 [Sorghum bicolor]	2401	185663	111	33	35.6	5.32	0.968	107	0.969	106	1.063	107	1.058	106	0.966	108	0.965	107	1.069	107	1.061	107	1.051	106	1.047	105	1.088	108	1.083	107
672	gi|241930397	hypothetical protein SORBIDRAFT_03g033230 [Sorghum bicolor]	2400	23585	92	5	32.1	10.81	1.114	23	0.973	23	0.993	23	0.864	23	1.046	23	0.913	23	1.182	23	1.027	23	1.028	22	0.889	23	1.147	23	0.998	23
673	gi|241937948	hypothetical protein SORBIDRAFT_06g022050 [Sorghum bicolor]	2399	65909	120	23	52.8	8.86	1.115	118	1.093	118	1.1	118	1.074	118	1.121	118	1.101	117	1.068	117	1.044	117	1.028	118	1.004	118	1.043	118	1.018	118
674	gi|241922511	hypothetical protein SORBIDRAFT_01g049780 [Sorghum bicolor]	2390	131727	127	29	34.1	5.72	1.008	127	1.022	127	1.013	127	1.023	127	1.018	127	1.032	127	0.999	127	1.008	127	1.017	126	1.023	127	1.021	127	1.032	127
675	gi|241941312	hypothetical protein SORBIDRAFT_07g001980 [Sorghum bicolor]	2379	37493	95	14	55.9	8.68	0.982	93	0.962	94	0.992	91	0.937	94	0.963	94	0.926	94	0.965	95	0.928	95	0.947	95	0.913	95	0.985	94	0.947	94
676	gi|241932314	hypothetical protein SORBIDRAFT_04g026650 [Sorghum bicolor]	2372	33587	85	7	38.1	6.5	1.036	52	1.021	51	1.136	52	1.114	51	1.013	52	0.996	51	1.178	52	1.154	51	0.967	52	0.948	50	1.14	52	1.119	51
677	gi|241933394	hypothetical protein SORBIDRAFT_04g008130 [Sorghum bicolor]	2371	23977	80	5	32.1	10.63	1.002	79	0.995	80	1.017	80	1.007	80	0.907	80	0.901	78	1.07	80	1.057	80	0.787	79	0.759	80	1.137	80	1.126	80
678	gi|241921613	hypothetical protein SORBIDRAFT_01g033540 [Sorghum bicolor]	2371	40172	74	11	52.4	6.2	1.184	72	1.223	72	1.011	69	1.053	72	1.136	71	1.192	71	0.954	72	0.989	74	1.15	72	1.183	72	0.949	70	0.986	70
679	gi|241945187	hypothetical protein SORBIDRAFT_09g022230 [Sorghum bicolor]	2371	21649	110	11	65.7	6.29	1.284	110	1.333	110	0.975	110	1.009	109	1.183	110	1.227	109	0.892	108	0.934	110	1.32	110	1.366	110	0.917	108	0.95	109
680	gi|241946202	hypothetical protein SORBIDRAFT_09g016470 [Sorghum bicolor]	2367	107614	98	15	27	4.62	0.987	94	1.013	95	1.056	94	1.062	94	0.96	93	0.966	94	1.014	93	1.017	93	0.904	93	0.91	93	1.053	95	1.06	95
681	gi|241921959	hypothetical protein SORBIDRAFT_01g039660 [Sorghum bicolor]	2362	60989	114	19	54	5.26	1.11	108	1.065	108	1.029	108	1.042	107	1.007	108	1.021	109	0.991	106	1.003	107	1.023	108	1.039	107	0.992	106	0.998	107
682	gi|241934674	hypothetical protein SORBIDRAFT_04g038330 [Sorghum bicolor]	2362	51716	141	22	51.4	5.83	0.939	112	0.932	110	1.024	111	1.012	112	0.992	115	0.979	110	0.996	112	0.983	113	0.935	111	0.924	110	0.981	112	0.971	111
683	gi|241915572	hypothetical protein SORBIDRAFT_10g025350 [Sorghum bicolor]	2360	114905	129	26	38.4	6.33	1.074	80	1.057	80	1.052	80	1.031	80	1.033	80	1.016	80	1.049	80	1.031	79	1.074	80	1.055	80	1.061	80	1.04	80
684	gi|241934279	hypothetical protein SORBIDRAFT_04g031260 [Sorghum bicolor]	2356	57995	115	21	59.7	5.37	1.077	111	1.087	111	0.916	111	0.92	111	1.082	111	1.09	111	0.906	111	0.909	111	1.071	111	1.078	111	0.929	111	0.933	111
685	gi|241918745	hypothetical protein SORBIDRAFT_01g028320 [Sorghum bicolor]	2356	36132	98	17	63.9	9.58	1.119	87	1.04	90	1.167	87	1.142	89	1.03	87	1.012	88	1.157	89	1.143	89	1.104	85	1.078	88	1.119	89	1.044	90
686	gi|241932126	hypothetical protein SORBIDRAFT_04g023180 [Sorghum bicolor]	2355	38003	70	10	61.7	7.63	1.048	68	1.004	68	1.002	68	0.958	67	0.98	67	0.939	68	1.01	67	0.95	68	1.01	67	0.966	68	1.006	68	0.974	67
687	gi|241943710	hypothetical protein SORBIDRAFT_08g006370 [Sorghum bicolor]	2346	68780	112	19	41.4	5.47	1.028	76	1.068	76	0.878	78	0.909	78	1.018	78	1.058	78	0.926	78	0.957	78	0.99	78	1.027	78	0.925	78	0.958	78
688	gi|241925313	hypothetical protein SORBIDRAFT_02g010830 [Sorghum bicolor]	2344	32456	91	6	31.1	8.38	1.081	34	1.044	35	0.938	35	0.896	35	1.094	35	1.048	35	1.039	35	0.991	35	1.091	35	1.044	35	1.019	34	0.982	35
689	gi|241924632	hypothetical protein SORBIDRAFT_02g043690 [Sorghum bicolor]	2343	130501	95	26	36.3	5.23	0.991	90	0.98	90	0.948	90	0.933	93	1.007	91	0.994	91	0.942	91	0.926	94	0.979	90	0.964	91	0.93	90	0.916	90
690	gi|241917901	hypothetical protein SORBIDRAFT_01g011260 [Sorghum bicolor]	2342	27567	125	14	80.5	5.59	1.256	124	1.302	124	1.045	123	1.078	123	0.928	123	0.961	123	1.047	124	1.079	124	1.068	123	1.104	123	1.009	124	1.042	124
691	gi|241926244	hypothetical protein SORBIDRAFT_02g033430 [Sorghum bicolor]	2340	51806	70	13	59.8	5.86	1.027	66	1.068	67	0.89	68	0.923	67	0.996	67	1.035	68	0.856	66	0.875	67	1.071	66	1.113	68	0.853	65	0.882	65
692	gi|241915368	hypothetical protein SORBIDRAFT_10g021950 [Sorghum bicolor]	2337	23621	83	5	32.1	10.71	0.898	14	0.818	14	1.118	14	1.014	14	0.939	14	0.854	14	1.195	14	1.082	14	0.766	14	0.696	14	1.215	12	1.148	14
693	gi|241938437	hypothetical protein SORBIDRAFT_06g031360 [Sorghum bicolor]	2330	44652	68	12	51	5.17	1.033	56	1.023	52	1.029	56	1.033	55	0.981	56	0.978	56	0.995	55	0.99	55	0.979	54	0.967	54	0.987	56	0.981	56
694	gi|241947228	hypothetical protein SORBIDRAFT_0019s004510 [Sorghum bicolor]	2327	66647	134	19	45.8	5.65	0.99	131	0.985	132	1.022	132	1.01	131	1.064	131	1.059	132	0.972	131	0.959	131	0.997	131	0.986	131	0.96	132	0.95	132
695	gi|241928212	hypothetical protein SORBIDRAFT_03g032630 [Sorghum bicolor]	2323	58509	92	13	49.9	5.91	1.09	92	1.039	92	1.002	92	0.951	92	0.984	92	0.937	92	0.933	92	0.884	92	0.89	92	0.846	92	1.02	92	0.968	92
696	gi|241943385	hypothetical protein SORBIDRAFT_08g001260 [Sorghum bicolor]	2321	133154	90	20	23.6	6.11	1.036	40	1.012	40	1.092	40	1.077	39	0.992	40	0.967	40	1.049	39	1.011	40	0.949	40	0.923	40	1.08	40	1.051	40
697	gi|241921968	hypothetical protein SORBIDRAFT_01g039800 [Sorghum bicolor]	2317	104757	87	20	38.1	8.23	0.978	75	1.022	75	0.907	74	0.943	74	0.941	75	0.982	75	0.933	74	0.975	73	0.92	74	0.958	74	0.926	74	0.963	74
698	gi|241946877	hypothetical protein SORBIDRAFT_09g029950 [Sorghum bicolor]	2311	71274	88	14	34	6.44	0.852	33	0.893	32	1.01	33	1.042	33	0.904	33	0.935	33	0.972	34	1.002	34	0.92	33	0.95	33	0.993	33	1.042	34
699	gi|241940977	hypothetical protein SORBIDRAFT_07g025010 [Sorghum bicolor]	2310	37416	91	12	58.7	4.77	1.317	79	1.281	78	0.856	75	0.831	79	1.354	79	1.321	82	0.819	77	0.79	80	1.355	82	1.323	77	0.837	74	0.815	76
700	gi|241933554	hypothetical protein SORBIDRAFT_04g011270 [Sorghum bicolor]	2308	19834	117	9	83.1	6.42	0.977	72	0.922	72	1.132	68	1.04	72	1.074	72	1.012	72	1.087	68	0.996	72	0.889	72	0.836	72	1.117	68	1.048	68
701	gi|241915739	hypothetical protein SORBIDRAFT_10g028500 [Sorghum bicolor]	2297	41059	71	11	52.1	9.35	1.274	66	1.292	65	1.077	66	1.087	66	1.307	65	1.322	65	1.113	66	1.121	66	1.311	66	1.325	66	1.074	66	1.084	66
702	gi|241920678	hypothetical protein SORBIDRAFT_01g014740 [Sorghum bicolor]	2296	58978	126	21	65.2	5.7	1.193	109	1.207	109	0.921	107	0.92	109	1.18	109	1.186	109	0.951	108	0.95	108	1.058	108	1.067	109	0.978	106	0.986	108
703	gi|241933961	hypothetical protein SORBIDRAFT_04g025090 [Sorghum bicolor]	2295	53853	116	14	39.6	5.56	1.047	115	1.09	114	1.071	115	1.104	115	1.071	116	1.107	116	1.045	116	1.076	116	1.01	116	1.042	116	1.068	115	1.091	114
704	gi|241916885	hypothetical protein SORBIDRAFT_10g023820 [Sorghum bicolor]	2291	126827	97	27	38.3	5.12	0.871	92	0.885	92	0.98	92	0.991	93	0.893	92	0.907	92	0.923	92	0.941	91	0.937	93	0.927	91	0.96	91	0.966	92
705	gi|241928076	hypothetical protein SORBIDRAFT_03g030470 [Sorghum bicolor]	2291	41555	96	9	31.9	5.31	0.981	96	1.007	96	0.947	96	0.967	96	0.933	96	0.956	96	0.915	96	0.933	96	0.947	96	0.968	96	0.93	96	0.951	96
706	gi|241915673	hypothetical protein SORBIDRAFT_10g027330 [Sorghum bicolor]	2289	22747	109	7	44.5	10.56	0.988	43	0.963	43	1.128	42	1.094	42	0.911	42	0.888	43	1.127	41	1.111	43	0.873	43	0.848	43	1.128	42	1.097	43
707	gi|241946736	hypothetical protein SORBIDRAFT_09g026970 [Sorghum bicolor]	2289	77110	128	29	62.3	6.34	0.907	85	0.919	84	1.023	85	1.035	86	0.909	86	0.92	84	1.089	85	1.1	86	0.904	85	0.915	84	1.043	85	1.055	85
708	gi|241918803	hypothetical protein SORBIDRAFT_01g029310 [Sorghum bicolor]	2280	34395	103	14	71.7	9.51	0.558	90	0.582	89	1.433	92	1.389	93	0.545	87	0.537	87	1.407	92	1.361	93	0.626	86	0.614	86	1.316	91	1.269	92
709	gi|241932798	hypothetical protein SORBIDRAFT_04g035685 [Sorghum bicolor]	2276	104246	123	27	37.5	5.02	0.997	121	0.999	121	0.91	123	0.91	122	1.014	122	1.017	123	0.934	122	0.93	122	0.999	120	0.995	120	0.921	122	0.921	122
710	gi|241919414	hypothetical protein SORBIDRAFT_01g041140 [Sorghum bicolor]	2269	229074	111	30	21.6	5.34	1.014	108	1.048	108	0.936	108	0.963	109	1.014	109	1.049	107	1.002	108	1.03	107	0.972	105	1.01	108	0.974	105	1.002	105
711	gi|241926007	hypothetical protein SORBIDRAFT_02g029240 [Sorghum bicolor]	2268	61788	85	17	45.5	6.83	1.121	54	1.115	54	0.907	54	0.898	54	1.143	54	1.128	53	0.909	54	0.899	54	1.119	54	1.111	54	0.999	54	0.991	54
712	gi|241939820	hypothetical protein SORBIDRAFT_06g030600 [Sorghum bicolor]	2254	65641	110	16	41.9	5.61	1.19	104	1.182	104	1.067	103	1.054	103	1.189	104	1.179	104	1.115	104	1.101	104	1.157	103	1.145	104	1.028	104	1.017	104
713	gi|241917555	hypothetical protein SORBIDRAFT_01g004510 [Sorghum bicolor]	2253	90750	93	19	30.8	8.54	0.982	85	0.989	84	1.033	83	1.037	84	0.944	83	0.952	84	1.032	85	1.035	84	0.985	82	0.989	83	1.051	83	1.057	83
714	gi|241917067	hypothetical protein SORBIDRAFT_10g027110 [Sorghum bicolor]	2251	104846	83	21	34.3	9.11	1.094	82	1.074	82	0.867	81	0.852	81	1.152	81	1.128	81	0.851	80	0.837	79	1.211	81	1.184	81	0.842	79	0.82	80
715	gi|241944152	hypothetical protein SORBIDRAFT_08g019790 [Sorghum bicolor]	2251	28477	90	11	61.2	8.69	0.982	89	0.965	90	1.093	89	1.072	87	0.999	90	0.979	90	1.042	90	1.023	88	0.974	89	0.953	89	1.047	90	1.023	90
716	gi|241928158	hypothetical protein SORBIDRAFT_03g031760 [Sorghum bicolor]	2249	38538	87	11	58.7	5.08	1.009	84	1.052	85	1.008	84	1.045	85	1.073	84	1.117	85	0.946	85	0.98	85	1.052	84	1.094	86	1.013	83	1.051	84
717	gi|241928911	hypothetical protein SORBIDRAFT_03g045930 [Sorghum bicolor]	2246	59711	90	16	41.2	6.65	0.867	64	0.884	64	0.933	64	0.947	64	0.842	64	0.858	64	0.91	64	0.925	63	0.793	64	0.807	64	0.918	64	0.932	64
718	gi|241925187	hypothetical protein SORBIDRAFT_02g008430 [Sorghum bicolor]	2246	40063	85	10	36.6	5.25	1.12	85	1.102	85	1.475	84	1.444	84	1.182	85	1.162	85	1.38	85	1.35	85	1.094	85	1.074	85	1.456	85	1.427	85
719	gi|241933957	hypothetical protein SORBIDRAFT_04g025020 [Sorghum bicolor]	2242	41721	70	16	58	9.84	1.073	69	1.07	70	1.082	70	1.094	66	1.019	70	1.021	70	1.057	70	1.054	70	0.965	69	0.965	69	1.119	69	1.112	70
720	gi|241941377	hypothetical protein SORBIDRAFT_07g003070 [Sorghum bicolor]	2242	76716	108	25	44.2	8.57	1.142	104	1.154	103	1.079	104	1.089	105	1.123	104	1.138	105	1.142	102	1.145	105	1.14	105	1.17	102	1.118	103	1.141	101
721	gi|241941046	hypothetical protein SORBIDRAFT_07g026170 [Sorghum bicolor]	2239	15218	92	6	90.2	5.87	0.949	91	1.009	88	1.091	91	1.157	91	1.067	91	1.132	89	1.043	89	1.11	90	0.875	88	0.946	91	1.129	90	1.197	90
722	gi|241930328	hypothetical protein SORBIDRAFT_03g031880 [Sorghum bicolor]	2235	63793	88	14	33	6.87	0.912	46	0.945	47	0.89	47	0.917	48	0.895	45	0.92	46	0.847	47	0.872	48	0.942	47	0.974	48	0.845	45	0.878	48
723	gi|241939408	hypothetical protein SORBIDRAFT_06g023450 [Sorghum bicolor]	2234	94428	95	20	33.7	6.06	0.844	93	0.831	94	1.141	94	1.119	94	0.865	92	0.853	94	1.179	95	1.155	94	0.857	92	0.841	92	1.069	94	1.049	95
724	gi|241930033	hypothetical protein SORBIDRAFT_03g026290 [Sorghum bicolor]	2234	45482	82	15	54.1	4.85	1.12	77	1.122	76	0.989	75	0.976	76	1.155	77	1.154	76	1.036	72	1.035	73	1.117	75	1.133	73	1.059	74	1.043	76
725	gi|241921755	hypothetical protein SORBIDRAFT_01g036110 [Sorghum bicolor]	2233	139301	82	20	27.5	4.87	1.069	81	1.018	80	1.045	80	1	80	1.048	81	0.99	81	1.086	81	1.034	81	0.991	81	0.937	81	1.047	81	0.992	81
726	gi|241941419	hypothetical protein SORBIDRAFT_07g003600 [Sorghum bicolor]	2228	48702	86	17	57.9	5.41	0.956	83	0.996	84	1.002	83	1.038	85	1.021	82	1.061	84	1.013	84	1.049	84	1.006	83	1.048	84	0.979	83	1.015	84
727	gi|241918038	hypothetical protein SORBIDRAFT_01g013750 [Sorghum bicolor]	2228	53912	114	16	41.9	6.04	1.173	97	1.073	98	0.946	98	0.893	95	1.163	97	1.063	98	0.889	96	0.812	96	1.05	96	0.962	96	1.03	97	0.939	98
728	gi|241917401	hypothetical protein SORBIDRAFT_01g001770 [Sorghum bicolor]	2227	37850	80	13	58.8	9.67	1.005	19	1.046	19	0.938	19	0.969	18	0.974	18	1.009	19	0.904	19	0.935	19	0.956	19	0.992	19	0.937	19	0.971	19
729	gi|241927409	hypothetical protein SORBIDRAFT_03g010740 [Sorghum bicolor]	2221	39973	83	11	50	8.84	0.617	78	0.62	77	0.996	79	0.997	79	0.629	78	0.633	78	1.048	79	1.048	79	0.668	77	0.67	77	1.005	79	1.007	78
730	gi|241921934	hypothetical protein SORBIDRAFT_01g039220 [Sorghum bicolor]	2219	90404	140	30	60.1	6.8	1.232	14	1.286	14	1.007	13	1.035	14	1.037	14	1.081	14	1.055	14	1.095	14	0.961	15	1.001	14	1.006	12	1.063	14
731	gi|241932143	hypothetical protein SORBIDRAFT_04g023520 [Sorghum bicolor]	2218	39281	82	11	58.1	5.52	1.436	80	1.492	82	1.104	80	1.141	82	1.387	80	1.439	82	1.088	80	1.121	82	1.492	80	1.545	82	1.067	80	1.107	81
732	gi|241947371	hypothetical protein SORBIDRAFT_0598s002020 [Sorghum bicolor]	2218	74790	96	18	33.7	4.7	1.047	96	1.075	96	1.038	96	1.06	95	1.033	96	1.059	96	1.094	95	1.114	95	0.956	96	0.977	95	1.104	96	1.131	95
733	gi|241930647	hypothetical protein SORBIDRAFT_03g037870 [Sorghum bicolor]	2214	37657	88	12	62.7	8.89	0.915	76	0.89	76	1.153	76	1.117	76	0.917	76	0.891	76	1.132	75	1.084	76	0.881	76	0.855	76	1.149	76	1.114	76
734	gi|241919156	hypothetical protein SORBIDRAFT_01g035860 [Sorghum bicolor]	2210	27159	109	9	50.3	11.35	1.019	27	0.91	26	1.052	27	1.033	27	0.913	26	0.886	27	0.865	27	0.848	27	0.766	27	0.753	27	1.016	27	0.998	27
735	gi|241931518	hypothetical protein SORBIDRAFT_04g005870 [Sorghum bicolor]	2209	32477	71	8	38.7	5.05	1.086	67	1.075	68	0.885	66	0.875	66	1.118	67	1.106	69	0.931	70	0.923	67	1.05	67	1.03	69	0.917	66	0.917	66
736	gi|241922073	hypothetical protein SORBIDRAFT_01g042020 [Sorghum bicolor]	2199	83772	115	20	41.7	7.79	0.969	112	0.938	110	1.006	111	0.968	112	0.98	112	0.946	111	1.037	108	0.997	109	0.85	106	0.845	110	0.982	111	0.945	111
737	gi|241921954	hypothetical protein SORBIDRAFT_01g039570 [Sorghum bicolor]	2195	74713	108	20	39.6	5.69	0.955	7	0.923	6	0.954	7	0.967	7	1.041	6	0.999	7	0.977	7	1.016	6	1.093	7	1.109	7	0.917	7	0.93	7
738	gi|241921712	hypothetical protein SORBIDRAFT_01g035320 [Sorghum bicolor]	2194	29421	97	5	43.5	4.25	0.976	43	0.998	42	1.081	43	1.101	44	1.086	43	1.123	43	1.059	44	1.084	42	0.736	42	0.743	44	1.161	44	1.196	42
739	gi|241937545	hypothetical protein SORBIDRAFT_06g014720 [Sorghum bicolor]	2193	33358	110	10	38.5	9.21	1.07	68	1.108	68	0.9	68	0.927	68	1.025	68	1.059	68	0.903	68	0.929	68	1.014	68	1.047	68	0.96	68	0.954	61
740	gi|241932975	hypothetical protein SORBIDRAFT_04g000780 [Sorghum bicolor]	2192	74099	83	16	34.3	5.29	0.915	81	0.906	78	1.287	78	1.254	79	0.938	80	0.923	81	1.227	80	1.202	78	1.02	81	1.001	80	1.179	81	1.156	79
741	gi|241915893	hypothetical protein SORBIDRAFT_10g000490 [Sorghum bicolor]	2189	59800	74	9	25.2	9.2	1.043	71	1.045	72	0.943	72	0.941	71	0.903	71	0.904	69	0.999	68	0.995	71	0.958	71	0.957	71	0.986	69	0.984	68
742	gi|241942844	hypothetical protein SORBIDRAFT_08g015020 [Sorghum bicolor]	2174	157705	123	34	36.7	5.63	1.024	83	1.002	82	0.982	82	0.978	83	1.027	83	1.005	83	0.967	83	0.941	83	0.993	83	0.97	83	1.003	83	0.979	83
743	gi|241920796	hypothetical protein SORBIDRAFT_01g017160 [Sorghum bicolor]	2171	66975	117	21	44.9	9.02	1.164	41	1.124	41	0.993	41	0.955	41	1.094	41	1.055	41	1.079	39	1.031	41	1.071	41	1.031	41	0.972	41	0.935	41
744	gi|241927201	hypothetical protein SORBIDRAFT_03g006580 [Sorghum bicolor]	2171	60057	87	19	57.3	7.64	1.122	86	1.099	82	1.084	81	1.072	84	1.089	81	1.08	82	1.106	83	1.069	83	1.048	81	1.038	82	1.089	81	1.078	82
745	gi|241930971	hypothetical protein SORBIDRAFT_03g044010 [Sorghum bicolor]	2170	103738	96	24	36.3	6.6	0.983	89	0.988	90	0.965	90	0.952	90	0.983	89	0.969	90	0.943	89	0.93	90	1.032	89	1.02	89	0.944	90	0.938	89
746	gi|241919148	hypothetical protein SORBIDRAFT_01g035740 [Sorghum bicolor]	2168	20363	97	7	52.3	9.57	0.977	51	1.03	51	0.777	51	0.817	49	0.965	51	1.016	51	0.792	51	0.83	51	0.877	51	0.921	51	0.888	51	0.932	51
747	gi|241946019	hypothetical protein SORBIDRAFT_09g005810 [Sorghum bicolor]	2164	71539	107	18	39.8	5.52	1.095	73	1.099	74	1.224	73	1.223	74	1.086	73	1.088	74	1.127	73	1.125	74	1.121	73	1.122	74	1.141	72	1.139	74
748	gi|241921313	hypothetical protein SORBIDRAFT_01g028470 [Sorghum bicolor]	2163	70905	89	16	41.7	5.85	0.799	62	0.839	62	0.996	62	1.041	62	0.829	63	0.869	63	0.957	63	0.998	64	0.923	61	0.964	61	1.012	63	1.065	62
749	gi|241921942	hypothetical protein SORBIDRAFT_01g039340 [Sorghum bicolor]	2160	90304	129	28	57.3	6.62	---	---	---	---	---	---	---	---	---	---	---	---	---	---	---	---	---	---	---	---	---	---	---	---
750	gi|241916858	hypothetical protein SORBIDRAFT_10g023300 [Sorghum bicolor]	2153	43295	84	15	58.5	5.59	1.008	72	0.977	73	1.087	73	1.055	73	0.977	73	0.951	73	0.986	73	0.955	73	0.966	73	0.939	73	1.057	73	1.03	72
751	gi|241927204	hypothetical protein SORBIDRAFT_03g006670 [Sorghum bicolor]	2148	50845	81	15	53.3	5.1	1.142	81	1.12	79	0.606	78	0.595	78	1.129	80	1.101	80	0.638	77	0.627	79	1.022	80	1.003	79	0.647	78	0.635	78
752	gi|241940116	hypothetical protein SORBIDRAFT_07g001570 [Sorghum bicolor]	2143	13818	106	7	72.5	4.36	0.939	90	1.01	86	0.996	87	1.07	87	0.875	84	0.942	88	1.05	85	1.124	86	0.849	87	0.91	89	1.033	87	1.108	86
753	gi|219727824	unnamed protein product [Sorghum bicolor]	2141	23927	100	13	86.9	4.53	1.099	44	1.114	44	0.988	44	0.997	44	1.026	44	1.046	43	0.986	44	0.993	44	1.032	44	1.048	43	1.002	44	1.011	44
754	gi|241926122	hypothetical protein SORBIDRAFT_02g031240 [Sorghum bicolor]	2136	54641	97	16	47	7.12	1.081	89	1.066	90	0.873	89	0.849	88	1.068	88	1.046	89	0.962	89	0.937	90	1.051	89	1.03	89	0.919	89	0.901	88
755	gi|241940826	hypothetical protein SORBIDRAFT_07g022500 [Sorghum bicolor]	2127	47728	88	16	56.2	7.71	1.085	76	1.024	75	1.001	73	0.942	75	1.082	75	1.024	75	0.939	75	0.884	75	1.056	74	0.991	77	0.955	73	0.908	74
756	gi|241915117	hypothetical protein SORBIDRAFT_10g010710 [Sorghum bicolor]	2126	218277	96	25	18.5	8.2	0.934	95	0.936	96	1.041	95	1.037	96	0.924	95	0.925	96	1.022	95	1.03	95	1.015	95	1.014	96	0.994	95	0.992	96
757	gi|241936251	hypothetical protein SORBIDRAFT_05g004840 [Sorghum bicolor]	2124	142107	90	25	29.9	5.62	1.045	86	1.075	87	1.023	89	1.06	89	1.014	88	1.047	88	1.045	88	1.081	89	0.974	87	1.01	87	0.995	88	1.031	89
758	gi|241916215	hypothetical protein SORBIDRAFT_10g006060 [Sorghum bicolor]	2123	34762	66	5	28.4	11.46	1.302	9	1.491	9	0.58	8	0.664	8	1.142	8	1.313	8	0.668	8	0.764	8	0.997	9	1.137	9	0.748	7	0.861	7
759	gi|241944523	hypothetical protein SORBIDRAFT_09g002910 [Sorghum bicolor]	2120	51248	91	13	40.8	5.9	0.896	84	0.851	86	1.723	86	1.635	84	0.794	86	0.754	86	1.668	84	1.574	84	0.859	84	0.813	84	1.643	86	1.559	84
760	gi|267026650	soluble acid invertase, partial [Sorghum bicolor]	2118	68525	72	20	50.2	5.33	0.885	52	0.875	52	1.379	54	1.355	55	0.924	54	0.912	54	1.296	53	1.273	53	0.93	53	0.916	53	1.299	54	1.278	55
761	gi|241920806	hypothetical protein SORBIDRAFT_01g017310 [Sorghum bicolor]	2118	64534	80	13	34.1	5.53	1.095	67	1.131	67	0.914	68	0.939	68	1.111	68	1.147	69	0.901	68	0.924	68	1.074	67	1.099	66	0.868	67	0.886	66
762	gi|241933890	hypothetical protein SORBIDRAFT_04g023870 [Sorghum bicolor]	2116	36042	90	11	53.4	4.17	0.894	87	0.914	87	0.909	87	0.924	87	0.866	87	0.883	87	0.975	87	0.991	87	0.766	87	0.78	87	0.957	87	0.974	87
763	gi|241934311	hypothetical protein SORBIDRAFT_04g031900 [Sorghum bicolor]	2114	39270	92	15	62.9	6.15	0.885	61	0.852	62	1.149	62	1.105	62	0.906	62	0.873	62	1.042	60	1.003	61	0.905	62	0.871	62	1.167	62	1.128	61
764	gi|241938423	hypothetical protein SORBIDRAFT_06g031110 [Sorghum bicolor]	2106	87632	83	16	32.9	5.07	1.038	80	1.023	80	0.949	81	0.93	82	1.04	82	1.016	82	0.947	82	0.933	81	0.947	79	0.949	82	0.972	82	0.946	82
765	gi|241937246	hypothetical protein SORBIDRAFT_06g001240 [Sorghum bicolor]	2104	119223	101	20	25.4	6.8	1.013	98	1.017	99	1.024	99	1.026	99	1.012	100	1.019	100	0.994	100	0.997	100	1.05	100	1.055	100	1.047	100	1.051	100
766	gi|241924765	hypothetical protein SORBIDRAFT_02g001920 [Sorghum bicolor]	2104	93522	90	23	39.9	5.47	1.081	88	1.11	86	0.994	87	0.996	90	1.094	86	1.103	89	0.975	85	0.983	87	1.076	88	1.091	90	0.954	87	0.971	86
767	gi|241942448	hypothetical protein SORBIDRAFT_08g001880 [Sorghum bicolor]	2103	49125	122	20	58.9	5.44	0.993	24	1.029	23	0.983	23	1.022	24	1.062	23	1.119	24	1.044	24	1.099	24	1.234	24	1.287	23	0.974	23	1.009	23
768	gi|241946507	hypothetical protein SORBIDRAFT_09g022670 [Sorghum bicolor]	2098	29177	117	13	59.5	8.35	1.072	16	1.101	16	0.921	16	0.941	16	0.952	16	0.976	16	1.016	14	1.032	16	1.026	16	1.05	16	0.913	16	0.934	16
769	gi|241938040	hypothetical protein SORBIDRAFT_06g023760 [Sorghum bicolor]	2097	80289	73	13	26.4	4.99	1.125	59	1.139	57	1.325	57	1.342	57	1.163	57	1.182	58	1.437	57	1.453	58	1.19	57	1.207	57	1.293	58	1.307	57
770	gi|241946839	hypothetical protein SORBIDRAFT_09g029230 [Sorghum bicolor]	2083	41820	83	14	58.2	5.35	1.368	78	1.348	76	0.837	75	0.835	77	1.342	77	1.34	77	0.948	78	0.95	76	1.474	76	1.473	76	0.809	74	0.806	74
771	gi|241945493	hypothetical protein SORBIDRAFT_09g027810 [Sorghum bicolor]	2083	37728	102	13	54.6	5.18	1.097	101	1.115	101	1.012	102	1.019	101	1.082	102	1.098	101	1.029	102	1.039	101	1.113	101	1.128	100	1.02	101	1.035	102
772	gi|241929147	hypothetical protein SORBIDRAFT_03g002690 [Sorghum bicolor]	2081	80407	73	15	40.5	7.03	1.019	73	1.01	73	1.024	71	0.995	70	1.039	72	1.016	70	0.984	72	0.971	72	1.026	71	1.017	72	1.033	72	1.02	72
773	gi|241933163	hypothetical protein SORBIDRAFT_04g003960 [Sorghum bicolor]	2078	46030	101	14	47.7	6.08	1.54	97	1.573	100	1.224	97	1.256	101	1.578	96	1.612	101	1.334	97	1.359	99	1.606	98	1.646	99	1.265	97	1.307	100
774	gi|241919124	hypothetical protein SORBIDRAFT_01g035290 [Sorghum bicolor]	2067	81564	92	20	44.5	8.55	0.818	92	0.761	91	1.032	92	0.95	92	0.758	92	0.714	89	1	90	0.927	89	0.788	91	0.718	87	1.02	91	0.937	92
775	gi|241941286	hypothetical protein SORBIDRAFT_07g001680 [Sorghum bicolor]	2067	19024	99	14	88.5	4.88	1.054	99	1.031	99	1.16	99	1.13	99	1.049	99	1.025	99	1.095	99	1.064	99	1.075	98	1.05	98	1.126	99	1.097	99
776	gi|241933796	hypothetical protein SORBIDRAFT_04g022350 [Sorghum bicolor]	2064	72094	95	16	39.7	6.3	0.989	70	0.915	70	1.2	70	1.105	70	1.047	70	0.968	70	1.151	70	1.106	63	0.974	70	0.898	70	1.154	70	1.063	70
777	gi|241931500	hypothetical protein SORBIDRAFT_04g005550 [Sorghum bicolor]	2058	43597	53	6	30.4	5.76	1.255	40	1.203	25	1.05	24	0.996	38	1.178	35	1.12	32	0.942	22	0.898	29	1.061	31	1.014	25	1.05	20	1.002	21
778	gi|241934487	hypothetical protein SORBIDRAFT_04g034980 [Sorghum bicolor]	2058	88851	86	15	32	5.99	0.954	79	0.914	80	1.064	83	1.013	83	0.994	83	0.949	84	1.051	85	0.998	85	0.993	81	0.946	81	1.032	85	0.987	84
779	gi|241922028	hypothetical protein SORBIDRAFT_01g041040 [Sorghum bicolor]	2050	18187	98	7	42.9	9.51	0.955	71	0.975	71	0.75	71	0.762	71	1.045	71	1.066	71	0.815	71	0.827	71	0.947	71	0.964	71	0.904	71	0.919	71
780	gi|241923688	hypothetical protein SORBIDRAFT_02g026300 [Sorghum bicolor]	2048	58813	84	15	43.7	5.55	1.003	78	1	76	0.973	76	0.959	77	0.954	76	0.945	76	1.048	78	1.036	79	0.943	76	0.93	75	1.006	77	0.998	76
781	gi|241914925	hypothetical protein SORBIDRAFT_10g007228 [Sorghum bicolor]	2048	39752	92	12	46.5	5.52	1.095	80	1.098	77	1.031	79	1.023	80	1.072	81	1.061	80	1.006	78	0.995	77	1.099	79	1.073	78	1.035	79	1.021	78
782	gi|241945662	hypothetical protein SORBIDRAFT_09g030580 [Sorghum bicolor]	2041	222741	114	26	18.2	4.77	1.02	114	1.033	113	0.968	114	0.977	111	1.046	113	1.058	113	0.975	112	0.984	113	1.008	112	1.02	113	0.968	112	0.979	113
783	gi|241931958	hypothetical protein SORBIDRAFT_04g020180 [Sorghum bicolor]	2036	57487	75	14	40.4	5.56	1.234	71	1.248	71	1.07	71	1.068	70	1.235	71	1.247	71	1.053	71	1.058	71	1.196	71	1.206	71	1.07	71	1.078	71
784	gi|241915098	hypothetical protein SORBIDRAFT_10g010420 [Sorghum bicolor]	2031	43654	71	6	20.6	5.89	0.86	1	1.001	1	0.882	1	1.021	1	0.825	1	0.958	1	0.787	1	0.911	1	0.876	1	1.016	1	0.917	1	1.063	1
785	gi|241942613	hypothetical protein SORBIDRAFT_08g004880 [Sorghum bicolor]	2027	40895	89	15	54	6.81	1.001	59	0.981	58	1.052	61	1.022	62	0.958	62	0.961	57	0.952	57	0.928	59	0.958	59	0.935	58	1.056	59	1.021	60
786	gi|241940566	hypothetical protein SORBIDRAFT_07g015140 [Sorghum bicolor]	2025	28134	90	8	37.9	4.41	0.96	80	0.988	79	1.134	80	1.158	79	0.961	80	0.985	80	1.135	80	1.157	80	0.756	79	0.774	80	1.195	79	1.221	79
787	gi|241920947	hypothetical protein SORBIDRAFT_01g019490 [Sorghum bicolor]	2025	97039	108	26	38.2	7.19	1.077	55	1.078	55	1.034	55	1.031	55	1.051	55	1.051	55	0.97	55	0.956	54	1.075	55	1.073	55	0.963	55	0.96	55
788	gi|241936228	hypothetical protein SORBIDRAFT_05g004610 [Sorghum bicolor]	2024	68428	89	15	44.9	5.38	0.912	61	0.891	61	0.994	61	0.967	61	0.934	61	0.911	61	0.999	61	0.97	61	0.859	61	0.837	61	1.004	60	0.977	60
789	gi|241920051	hypothetical protein SORBIDRAFT_01g003310 [Sorghum bicolor]	2020	29030	97	11	52.3	7.63	1.648	6	1.292	6	1.005	6	0.784	6	1.09	6	0.853	6	1.012	6	0.789	6	1.075	6	0.84	6	0.969	6	0.756	6
790	gi|241916547	hypothetical protein SORBIDRAFT_10g012200 [Sorghum bicolor]	2019	22713	101	12	62.4	5.11	1.784	100	1.734	100	1.963	101	1.899	100	1.594	101	1.547	100	2.088	101	2.017	100	1.62	101	1.57	100	1.996	101	1.932	100
791	gi|241932249	hypothetical protein SORBIDRAFT_04g025430 [Sorghum bicolor]	2011	31843	95	9	45.6	4.59	1.087	85	1.057	83	1.002	82	0.968	82	1.193	85	1.153	83	0.92	83	0.896	85	1.117	82	1.081	82	0.947	84	0.917	84
792	gi|241938307	hypothetical protein SORBIDRAFT_06g029070 [Sorghum bicolor]	2010	22835	92	7	44.5	10.41	0.995	27	1.022	27	1.049	27	1.073	27	0.987	27	1.012	27	1.084	27	1.107	27	0.895	27	0.916	27	1.096	27	1.121	27
793	gi|241933157	hypothetical protein SORBIDRAFT_04g003890 [Sorghum bicolor]	2001	35032	68	5	28	11.33	1.016	11	0.937	11	0.575	11	0.527	11	1.071	11	0.986	11	0.591	11	0.542	11	0.987	11	0.907	11	0.67	11	0.6	10
794	gi|241945468	hypothetical protein SORBIDRAFT_09g027430 [Sorghum bicolor]	2001	64311	91	16	37.3	7.99	0.755	51	0.743	51	0.99	51	0.969	51	0.728	51	0.715	51	0.987	51	0.965	51	0.768	51	0.753	51	0.914	51	0.895	51
795	gi|241944665	hypothetical protein SORBIDRAFT_09g005460 [Sorghum bicolor]	2001	33690	109	11	45.7	10.78	1.097	3	1.168	3	1.091	3	1.156	3	0.977	4	1.087	3	0.746	3	0.803	4	0.746	3	0.818	4	0.871	4	1.052	3
796	gi|241945764	hypothetical protein SORBIDRAFT_09g001670 [Sorghum bicolor]	2000	67069	78	10	24.4	5.87	0.954	76	0.995	76	0.979	76	1.009	76	0.924	76	0.963	76	1.025	75	1.062	75	0.936	75	0.958	74	0.972	76	1.01	76
797	gi|241930807	hypothetical protein SORBIDRAFT_03g041070 [Sorghum bicolor]	1999	51219	93	17	53.5	5.28	1.088	91	1.056	92	0.981	89	0.946	91	1.097	91	1.063	92	0.981	90	0.947	91	1.105	91	1.065	91	1.034	89	0.996	90
798	gi|241932464	hypothetical protein SORBIDRAFT_04g029450 [Sorghum bicolor]	1994	51551	104	13	41.1	5.31	1.172	104	1.176	104	0.919	103	0.917	103	1.148	104	1.15	103	0.944	103	0.941	103	1.091	103	1.091	104	0.945	104	0.944	104
799	gi|241929511	hypothetical protein SORBIDRAFT_03g008950 [Sorghum bicolor]	1977	21822	63	7	53.5	4.9	1.994	63	2.072	63	0.398	61	0.415	61	1.902	63	1.974	63	0.439	59	0.457	59	1.718	63	1.78	63	0.539	60	0.559	60
800	gi|241920000	hypothetical protein SORBIDRAFT_01g002180 [Sorghum bicolor]	1976	19730	75	4	57	4.83	0.908	48	0.836	41	1.078	43	0.983	44	1.077	45	0.997	43	1.271	46	1.158	42	0.989	41	0.894	41	0.937	39	0.861	42
801	gi|241920125	hypothetical protein SORBIDRAFT_01g004840 [Sorghum bicolor]	1976	107035	83	26	41.5	5.25	0.866	83	0.897	83	1.044	83	1.084	82	0.877	82	0.905	83	1.018	83	1.048	83	0.909	83	0.944	82	1.023	83	1.056	83
802	gi|241923657	hypothetical protein SORBIDRAFT_02g025920 [Sorghum bicolor]	1970	45433	116	10	35.5	8.63	1.066	111	1.07	110	0.976	110	0.972	110	1.087	111	1.088	110	1.116	111	1.113	110	1.051	110	1.049	109	1.018	110	1.017	110
803	gi|241917438	hypothetical protein SORBIDRAFT_01g002480 [Sorghum bicolor]	1969	64658	73	12	35.7	6.44	1.396	73	1.308	73	0.95	72	0.892	73	1.135	73	1.062	73	1.023	73	0.953	73	1.176	72	1.098	72	0.947	73	0.882	72
804	gi|241918888	hypothetical protein SORBIDRAFT_01g030930 [Sorghum bicolor]	1969	31209	96	11	44.1	5.14	0.964	60	0.947	60	0.604	58	0.591	58	0.939	60	0.921	60	0.613	58	0.599	58	0.978	59	0.956	59	0.506	55	0.498	55
805	gi|241928487	hypothetical protein SORBIDRAFT_03g037640 [Sorghum bicolor]	1966	33552	127	13	49	5.85	1.093	58	1.087	58	1.058	58	1.048	58	1.12	58	1.114	57	1.131	58	1.118	58	1.027	57	1.016	58	1.067	58	1.058	57
806	gi|241924078	hypothetical protein SORBIDRAFT_02g033400 [Sorghum bicolor]	1962	77469	132	22	38.7	5.76	1.064	111	1.042	112	0.706	110	0.687	111	1.086	112	1.066	112	0.705	111	0.69	109	1.03	112	1.009	112	0.691	109	0.678	109
807	gi|241945691	hypothetical protein SORBIDRAFT_09g000490 [Sorghum bicolor]	1960	138667	75	21	29	5.53	1.061	75	1.019	75	1.191	75	1.138	75	1.022	74	0.985	75	1.104	75	1.055	75	1.033	75	0.989	75	1.178	75	1.127	75
808	gi|241942843	hypothetical protein SORBIDRAFT_08g015010 [Sorghum bicolor]	1955	39380	131	17	54.2	10.71	1.154	130	1.16	130	0.761	130	0.762	130	1.059	130	1.064	130	0.823	130	0.823	130	0.93	130	0.932	130	0.9	130	0.901	130
809	gi|241916016	hypothetical protein SORBIDRAFT_10g002700 [Sorghum bicolor]	1946	29699	103	15	75.1	5.71	1.071	100	1.084	103	0.982	102	0.976	103	1.08	102	1.081	100	0.954	102	0.951	101	1.014	100	1.012	100	0.977	99	0.986	103
810	gi|241926932	hypothetical protein SORBIDRAFT_03g002090 [Sorghum bicolor]	1945	24840	45	9	51.6	4.64	1.165	45	1.086	45	0.972	43	0.898	43	1.256	45	1.169	45	1.078	43	0.983	44	1.296	44	1.209	44	1.046	44	0.976	44
811	gi|241946570	hypothetical protein SORBIDRAFT_09g023800 [Sorghum bicolor]	1943	28472	67	5	25.5	10.72	1.015	67	1.043	67	0.775	67	0.793	67	0.907	67	0.93	67	0.854	67	0.872	67	0.86	67	0.88	67	0.991	67	1.014	67
812	gi|241943022	hypothetical protein SORBIDRAFT_08g018270 [Sorghum bicolor]	1942	25260	43	6	46.6	4.95	0.887	37	0.912	37	0.915	36	0.933	37	0.899	37	0.91	36	0.9	35	0.914	36	0.958	37	0.982	37	0.878	34	0.895	34
813	gi|86558924	urate oxidase [Sorghum bicolor]	1941	39705	89	14	56.2	8.65	1.051	87	0.993	87	1.314	87	1.236	86	1.073	87	1.012	87	1.219	87	1.144	87	0.968	87	0.911	87	1.244	87	1.169	87
814	gi|241946038	hypothetical protein SORBIDRAFT_09g006040 [Sorghum bicolor]	1941	47207	75	9	35.1	5.67	0.859	73	0.9	75	0.931	74	0.975	75	0.889	74	0.932	74	0.922	73	0.966	74	0.876	74	0.917	75	0.936	74	0.979	75
815	gi|241927564	hypothetical protein SORBIDRAFT_03g013550 [Sorghum bicolor]	1941	27852	102	12	67.4	6.97	0.93	17	0.765	17	1.108	16	0.923	17	0.941	16	0.786	17	0.825	17	0.674	18	0.835	17	0.684	17	1.042	17	0.853	17
816	gi|241917332	hypothetical protein SORBIDRAFT_01g000490 [Sorghum bicolor]	1937	141484	98	22	23.2	5.41	1.036	51	1.071	51	1.055	51	1.085	51	1.069	51	1.103	51	1.1	51	1.13	51	0.988	51	1.019	51	1.052	51	1.083	51
817	gi|241945326	hypothetical protein SORBIDRAFT_09g024960 [Sorghum bicolor]	1937	16913	80	5	41.3	4.87	0.949	79	0.935	79	1.103	79	1.081	79	0.786	78	0.772	78	1.082	78	1.059	78	1.043	78	1.019	77	1.045	79	1.024	79
818	gi|241933811	hypothetical protein SORBIDRAFT_04g022640 [Sorghum bicolor]	1937	77926	66	14	31.3	8.88	0.937	66	0.934	66	1.052	66	1.044	66	0.972	66	0.976	64	1.034	66	1.025	66	0.99	66	0.984	66	1.052	66	1.045	66
819	gi|241932811	hypothetical protein SORBIDRAFT_04g035950 [Sorghum bicolor]	1936	55131	96	16	41	5.78	0.953	91	0.907	95	1.21	93	1.134	96	0.925	93	0.872	94	1.204	94	1.129	94	0.95	93	0.89	94	1.139	94	1.07	94
820	gi|241924584	hypothetical protein SORBIDRAFT_02g042840 [Sorghum bicolor]	1929	35720	73	10	45.9	9.07	1.126	65	1.03	66	1.383	67	1.265	65	1.156	65	1.055	65	1.305	65	1.184	67	1.182	67	1.077	67	1.295	65	1.178	65
821	gi|241941622	hypothetical protein SORBIDRAFT_07g007530 [Sorghum bicolor]	1924	44108	80	12	52.4	6.26	1.121	68	1.14	68	0.961	66	0.943	68	1.098	68	1.115	68	0.949	68	0.959	68	1.123	68	1.139	68	1.001	68	1.013	68
822	gi|241914728	hypothetical protein SORBIDRAFT_10g003870 [Sorghum bicolor]	1919	28212	100	10	56.9	5.96	0.939	39	0.883	39	1.172	39	1.098	39	0.955	39	0.898	39	1.063	39	0.994	39	0.996	39	0.934	39	1.057	39	0.991	39
823	gi|241932254	hypothetical protein SORBIDRAFT_04g025560 [Sorghum bicolor]	1914	60115	77	15	35	8.18	0.899	70	0.901	70	0.977	69	0.974	69	0.87	70	0.87	70	0.974	70	0.97	70	0.933	70	0.932	70	0.975	70	0.973	70
824	gi|241923344	hypothetical protein SORBIDRAFT_02g019450 [Sorghum bicolor]	1912	114305	69	17	26.3	6.45	0.921	69	0.934	68	0.64	68	0.641	67	0.909	67	0.918	67	0.66	68	0.665	67	0.904	68	0.91	69	0.664	67	0.667	67
825	gi|241924578	hypothetical protein SORBIDRAFT_02g042750 [Sorghum bicolor]	1909	27511	108	9	46	11.35	0.938	48	0.934	48	0.963	48	0.955	49	0.94	47	0.925	48	0.925	48	0.916	49	0.86	48	0.855	48	1.014	49	1.001	48
826	gi|241940245	hypothetical protein SORBIDRAFT_07g003970 [Sorghum bicolor]	1905	51940	62	11	39.9	6.54	1.032	62	1.041	62	0.977	62	0.981	62	1.019	62	1.027	62	0.978	62	0.98	62	0.973	62	0.979	62	1.015	62	1.02	62
827	gi|241916222	hypothetical protein SORBIDRAFT_10g006160 [Sorghum bicolor]	1905	16864	121	7	58.9	10.55	1.056	22	0.983	22	1.049	22	0.972	22	1.051	22	0.977	22	1.062	22	0.982	22	0.965	22	0.895	22	1.099	22	1.019	22
828	gi|241917834	hypothetical protein SORBIDRAFT_01g009960 [Sorghum bicolor]	1900	71812	79	16	37	5.34	1.109	76	1.145	75	0.862	76	0.886	75	1.077	77	1.109	77	0.927	76	0.949	74	1.1	75	1.125	75	0.867	75	0.892	75
829	gi|241944505	hypothetical protein SORBIDRAFT_09g002470 [Sorghum bicolor]	1899	65461	84	16	37.1	7.07	1.098	79	1.061	78	0.963	78	0.929	78	1.108	78	1.072	79	0.925	77	0.894	76	1.078	79	1.049	76	0.929	76	0.901	77
830	gi|241914647	hypothetical protein SORBIDRAFT_10g002230 [Sorghum bicolor]	1895	62255	93	11	25.9	7.59	1.005	90	1.015	93	0.944	91	0.95	93	1.009	89	1.017	93	0.955	91	0.959	93	0.906	91	0.914	92	0.95	93	0.961	93
831	gi|241916875	hypothetical protein SORBIDRAFT_10g023620 [Sorghum bicolor]	1893	39186	65	11	45.9	5.75	1.084	64	1.142	64	1.032	63	1.059	65	1.065	64	1.107	65	1.038	63	1.083	64	1.09	65	1.103	65	1.087	64	1.099	64
832	gi|241945314	hypothetical protein SORBIDRAFT_09g024745 [Sorghum bicolor]	1890	31527	76	9	42.3	5.4	1.124	48	1.109	47	1.017	48	0.998	47	1.133	48	1.116	47	1.08	48	1.06	47	1.129	48	1.086	46	1.082	48	1.064	47
833	gi|241932478	hypothetical protein SORBIDRAFT_04g029850 [Sorghum bicolor]	1882	177706	78	23	26	5.98	0.791	77	0.778	77	0.885	78	0.865	78	0.8	76	0.783	77	0.875	78	0.854	78	0.83	76	0.812	76	0.856	78	0.838	78
834	gi|241930012	hypothetical protein SORBIDRAFT_03g025960 [Sorghum bicolor]	1880	34783	62	5	28	11.39	2.072	5	1.509	3	2.556	3	1.926	5	2.702	5	1.975	3	1.619	3	1.218	5	2.065	5	1.521	3	1.7	3	1.285	3
835	gi|241941989	hypothetical protein SORBIDRAFT_07g023210 [Sorghum bicolor]	1879	56736	82	18	50.8	6.27	0.481	66	0.486	66	0.818	67	0.817	67	0.531	65	0.534	65	0.786	66	0.784	65	0.565	64	0.567	64	0.732	67	0.732	67
836	gi|241941109	hypothetical protein SORBIDRAFT_07g027550 [Sorghum bicolor]	1879	57417	67	16	45.5	5.83	0.907	66	0.908	65	0.981	66	0.983	64	0.932	66	0.938	66	0.928	66	0.929	66	0.934	66	0.938	66	0.997	66	0.996	65
837	gi|241919944	hypothetical protein SORBIDRAFT_01g001020 [Sorghum bicolor]	1877	22034	63	7	58.7	8.49	1.226	58	1.172	58	1.11	58	1.055	58	1.293	58	1.234	58	1.054	58	1.001	58	1.229	58	1.171	58	1.048	58	0.997	58
838	gi|241930465	hypothetical protein SORBIDRAFT_03g034640 [Sorghum bicolor]	1872	112081	74	18	25.3	5.14	0.904	42	0.915	42	1.154	42	1.169	43	0.871	43	0.878	43	1.107	43	1.112	43	0.987	39	0.962	38	1.148	43	1.155	43
839	gi|241927452	hypothetical protein SORBIDRAFT_03g011540 [Sorghum bicolor]	1872	33447	84	11	47.9	6.5	1.021	82	1.038	82	0.999	82	1.011	82	1.006	82	1.026	81	0.975	82	0.985	82	0.986	78	1.012	79	0.975	81	0.988	81
840	gi|241915987	hypothetical protein SORBIDRAFT_10g002240 [Sorghum bicolor]	1872	18423	87	7	55.8	9.51	0.903	59	0.905	59	0.953	59	0.951	59	0.896	59	0.897	59	1.014	59	1.011	59	0.822	59	0.821	59	1.044	59	1.042	59
841	gi|241945564	hypothetical protein SORBIDRAFT_09g028960 [Sorghum bicolor]	1872	33647	104	10	42.8	10.78	0.853	2	0.883	2	1.126	2	1.16	2	1.051	2	1.087	2	0.849	2	0.874	2	0.91	2	0.94	2	1.246	2	1.285	2
842	gi|241941204	hypothetical protein SORBIDRAFT_07g000320 [Sorghum bicolor]	1869	68925	71	17	41	6.41	0.959	71	0.943	71	0.997	71	0.976	71	0.923	70	0.909	71	1.028	70	1.008	69	1.025	71	1.005	71	1.008	71	0.987	71
843	gi|241946189	hypothetical protein SORBIDRAFT_09g016170 [Sorghum bicolor]	1864	27884	71	5	38	9.6	1.009	58	0.961	59	0.975	59	0.954	61	1.006	59	0.983	61	0.954	59	0.929	61	0.969	58	0.928	58	0.953	59	0.922	60
844	gi|241924109	hypothetical protein SORBIDRAFT_02g033950 [Sorghum bicolor]	1864	24579	95	5	36.9	5.95	1.018	88	0.983	90	1.147	90	1.104	92	0.9	91	0.867	89	1.18	89	1.132	92	0.974	88	0.941	90	1.079	89	1.037	90
845	gi|241928721	hypothetical protein SORBIDRAFT_03g041830 [Sorghum bicolor]	1864	86159	91	4	4.2	5.01	1.02	4	1.01	4	1.074	4	1.059	5	1.073	4	0.938	3	1.016	4	0.998	5	0.858	5	0.847	4	1.064	4	1.052	4
846	gi|241934713	hypothetical protein SORBIDRAFT_05g000640 [Sorghum bicolor]	1861	15068	74	6	75.7	6.18	1.069	32	1.03	33	1.169	33	1.141	35	1.129	33	1.085	34	1.179	32	1.121	32	0.839	31	0.804	32	1.105	32	1.065	32
847	gi|241932767	hypothetical protein SORBIDRAFT_04g035260 [Sorghum bicolor]	1859	16561	114	7	58.9	10.53	0.998	15	1.001	15	1.18	15	1.178	15	0.998	15	1	15	1.16	15	1.157	15	0.908	15	0.877	14	1.203	13	1.172	15
848	gi|241928907	hypothetical protein SORBIDRAFT_03g045840 [Sorghum bicolor]	1854	31677	88	11	44.5	5.06	1.173	76	1.108	74	1.125	76	1.056	75	1.118	76	1.052	75	1.177	76	1.109	75	1.042	76	0.977	75	1.083	76	1.017	75
849	gi|2766452	cytochrome P450 CYP71E1 [Sorghum bicolor]	1853	66719	90	13	35.8	8.76	0.745	80	0.778	80	0.867	78	0.91	80	0.741	80	0.773	80	0.959	80	0.996	80	0.773	80	0.805	80	0.982	80	1.022	80
850	gi|262411009	P20Sh148J07 [Saccharum hybrid cultivar R570]	1851	68997	60	7	16.3	6.13	1.07	59	1.037	59	1.009	60	0.976	60	1.138	60	1.104	60	0.997	59	0.96	59	1.069	59	1.032	59	1.049	59	1.012	59
851	gi|241919897	hypothetical protein SORBIDRAFT_01g050560 [Sorghum bicolor]	1849	39778	43	9	47	6.37	1.104	41	1.14	41	0.888	39	0.9	41	1.108	39	1.116	41	0.844	41	0.867	41	1.054	40	1.075	41	0.839	40	0.861	40
852	gi|219738836	unnamed protein product [Sorghum bicolor]	1844	30193	86	8	56.3	5.65	1.087	51	1.125	51	1.002	51	1.038	51	1.097	50	1.146	52	0.998	50	1.041	50	1.02	49	1.068	49	0.928	50	0.963	51
853	gi|241928808	hypothetical protein SORBIDRAFT_03g043750 [Sorghum bicolor]	1844	61260	78	18	56.2	5.63	1.08	74	1.14	77	0.904	75	0.955	77	1.045	76	1.101	77	0.92	75	0.963	75	1.082	75	1.146	76	0.912	75	0.958	76
854	gi|241923719	hypothetical protein SORBIDRAFT_02g026720 [Sorghum bicolor]	1843	82834	76	19	39.7	8.9	1.031	60	1.021	61	1.086	62	1.072	61	1.07	61	1.057	60	1.06	60	1.043	61	1.019	60	1.007	61	1.048	60	1.033	59
855	gi|241921445	hypothetical protein SORBIDRAFT_01g030680 [Sorghum bicolor]	1838	47445	58	13	45.9	6.07	1.04	52	1.015	49	0.945	51	0.919	51	1.049	51	1.024	49	0.95	50	0.92	47	1.078	51	1.047	50	0.928	51	0.904	50
856	gi|241933760	hypothetical protein SORBIDRAFT_04g021590 [Sorghum bicolor]	1835	14909	104	4	75.2	4.72	1.366	103	1.354	103	1.695	101	1.693	104	1.316	101	1.305	102	1.801	103	1.774	103	1.254	103	1.239	104	1.773	103	1.75	103
857	gi|241924898	hypothetical protein SORBIDRAFT_02g004020 [Sorghum bicolor]	1835	30799	110	9	40.7	11.55	0.949	108	0.907	108	1.306	106	1.23	108	1.002	106	0.954	106	1.152	106	1.085	108	0.839	107	0.806	108	1.265	108	1.203	108
858	gi|241922275	hypothetical protein SORBIDRAFT_01g045680 [Sorghum bicolor]	1832	59252	73	17	51.7	8.25	0.951	67	0.949	67	1.181	67	1.173	67	0.868	67	0.865	67	1.192	67	1.183	67	0.877	66	0.872	66	1.157	67	1.151	67
859	gi|241940024	hypothetical protein SORBIDRAFT_06g034200 [Sorghum bicolor]	1826	30523	78	9	46	5.43	0.987	39	0.984	39	1.093	39	1.085	39	1.021	39	1.016	39	1.011	39	1.002	39	1.032	39	1.025	39	1.033	39	1.026	39
860	gi|241932502	hypothetical protein SORBIDRAFT_04g030360 [Sorghum bicolor]	1824	90956	48	10	20.8	5.04	0.878	47	0.863	48	1.16	47	1.135	48	0.932	47	0.913	48	1.123	48	1.09	48	1.057	47	1.027	47	1.12	47	1.097	48
861	gi|241928918	hypothetical protein SORBIDRAFT_03g046030 [Sorghum bicolor]	1818	38986	73	14	60.5	5.91	1.085	72	1.095	72	1.034	71	1.039	72	1.109	73	1.117	72	1.065	72	1.099	72	1.008	71	1.014	71	1.043	71	1.044	72
862	gi|241943626	hypothetical protein SORBIDRAFT_08g005050 [Sorghum bicolor]	1817	55961	79	14	46.5	6.93	0.887	52	0.924	54	1.08	53	1.115	54	0.907	53	0.95	54	1.047	54	1.088	53	0.957	53	0.991	53	1.018	53	1.065	54
863	gi|241940010	hypothetical protein SORBIDRAFT_06g033930 [Sorghum bicolor]	1817	68475	64	16	47.3	6.18	0.953	64	0.929	64	0.933	64	0.905	64	0.845	64	0.824	63	0.95	63	0.918	64	0.963	63	0.936	63	0.976	63	0.95	63
864	gi|241919948	hypothetical protein SORBIDRAFT_01g001100 [Sorghum bicolor]	1813	22720	76	11	70.9	8.8	0.947	74	0.935	75	0.96	76	0.947	76	0.924	76	0.915	76	0.99	76	0.975	76	0.865	72	0.855	71	1.02	76	1.007	76
865	gi|241928480	hypothetical protein SORBIDRAFT_03g037550 [Sorghum bicolor]	1812	65349	74	14	34.5	6.02	1.029	73	1.017	73	0.978	74	0.963	73	1.038	74	1.025	73	1.111	74	1.092	73	1.076	74	1.061	73	1.026	73	1.002	73
866	gi|241943996	hypothetical protein SORBIDRAFT_08g017220 [Sorghum bicolor]	1809	55374	98	24	58.6	5.94	1.001	98	0.979	97	0.941	98	0.917	98	0.984	98	0.962	98	0.982	98	0.956	98	0.936	98	0.914	98	0.987	98	0.963	98
867	gi|241935922	hypothetical protein SORBIDRAFT_05g027910 [Sorghum bicolor]	1808	47687	79	16	42.3	9.66	1.175	79	1.213	79	0.896	79	0.92	79	1.101	79	1.134	79	0.915	79	0.938	79	1.033	78	1.066	77	0.96	76	0.978	78
868	gi|241916769	hypothetical protein SORBIDRAFT_10g021730 [Sorghum bicolor]	1807	28605	91	14	63.6	5.53	1.207	24	1.178	24	0.863	23	0.817	24	1.04	24	1.053	23	0.83	24	0.805	24	0.941	24	0.915	24	0.902	23	0.898	23
869	gi|241924022	hypothetical protein SORBIDRAFT_02g032430 [Sorghum bicolor]	1804	95717	78	21	39.3	5.27	1.059	69	1.095	69	1.008	69	1.026	69	1.047	69	1.093	71	1.059	69	1.088	70	1.145	70	1.169	70	1.012	68	1.042	69
870	gi|219729216	unnamed protein product [Sorghum bicolor]	1803	19630	53	4	34.3	9.36	1.065	53	1.028	52	0.939	53	0.896	53	0.999	53	0.955	53	0.948	52	0.903	52	1.089	53	1.048	52	0.937	53	0.893	53
871	gi|241941841	hypothetical protein SORBIDRAFT_07g020370 [Sorghum bicolor]	1794	39498	57	11	42.1	5.44	0.526	54	0.524	55	0.52	56	0.516	57	0.539	55	0.528	55	0.528	55	0.518	56	0.581	55	0.573	56	0.552	56	0.512	55
872	gi|241943511	hypothetical protein SORBIDRAFT_08g003330 [Sorghum bicolor]	1790	60789	107	15	35.8	6.84	0.907	107	0.92	107	0.935	107	0.943	107	0.894	107	0.906	106	0.93	107	0.927	105	0.871	107	0.88	107	0.918	107	0.927	107
873	gi|241933544	hypothetical protein SORBIDRAFT_04g011100 [Sorghum bicolor]	1778	34494	62	11	49.2	4.88	0.686	60	0.698	60	1.653	60	1.676	60	0.704	60	0.716	60	1.674	60	1.695	60	0.73	60	0.741	60	1.603	60	1.625	60
874	gi|241923696	hypothetical protein SORBIDRAFT_02g026430 [Sorghum bicolor]	1775	59350	82	13	41.4	5.85	0.879	80	0.906	80	1.311	80	1.345	80	0.869	80	0.894	80	1.292	80	1.323	80	0.883	80	0.909	79	1.28	79	1.308	80
875	gi|241945047	hypothetical protein SORBIDRAFT_09g019630 [Sorghum bicolor]	1772	32471	91	11	56.1	5.38	1.232	62	1.182	62	1.118	62	1.065	61	1.212	62	1.161	62	1.203	62	1.147	62	1.079	62	1.032	62	1.173	61	1.125	62
876	gi|241941701	hypothetical protein SORBIDRAFT_07g011880 [Sorghum bicolor]	1771	58945	85	15	33.6	5.79	1.112	77	1.094	76	0.841	76	0.823	77	1.098	77	1.078	76	0.861	76	0.842	77	1.168	76	1.165	74	0.857	77	0.838	76
877	gi|241932903	hypothetical protein SORBIDRAFT_04g037800 [Sorghum bicolor]	1770	34300	68	5	24.5	8.62	1.134	66	1.103	66	0.918	66	0.889	66	1.082	66	1.051	66	0.943	66	0.912	66	1.126	66	1.093	64	0.955	66	0.926	65
878	gi|241945018	hypothetical protein SORBIDRAFT_09g019180 [Sorghum bicolor]	1770	47002	58	10	26.6	5.36	1.092	57	1.138	56	0.984	57	1.028	57	1.085	54	1.122	57	1.037	57	1.076	56	1.009	56	1.055	56	1.08	57	1.124	57
879	gi|241946063	hypothetical protein SORBIDRAFT_09g006420 [Sorghum bicolor]	1767	25390	110	8	43.3	10.28	1.045	13	1.024	13	0.62	12	0.646	13	0.927	13	0.908	13	0.705	12	0.676	13	0.978	13	0.956	13	0.72	12	0.745	13
880	gi|241932863	hypothetical protein SORBIDRAFT_04g037050 [Sorghum bicolor]	1765	49631	99	12	46.2	6.41	1.178	99	1.243	98	1.12	98	1.176	98	1.165	98	1.229	97	1.063	99	1.112	98	0.971	99	1.018	98	1.165	98	1.224	98
881	gi|241923243	hypothetical protein SORBIDRAFT_02g012590 [Sorghum bicolor]	1765	22923	106	8	54.3	8.35	0.841	66	0.848	65	1.007	65	1.012	65	0.838	66	0.842	64	1.057	64	1.06	66	0.805	64	0.805	64	1.064	65	1.07	65
882	gi|241942372	hypothetical protein SORBIDRAFT_08g000670 [Sorghum bicolor]	1762	15271	73	5	53.9	7.79	1.151	35	1.129	35	1.183	35	1.142	34	1.18	37	1.149	36	1.225	37	1.194	37	0.897	34	0.873	35	1.066	34	1.038	34
883	gi|241946449	hypothetical protein SORBIDRAFT_09g021560 [Sorghum bicolor]	1761	56034	60	14	48.2	6.37	0.929	60	0.953	58	1.011	58	1.037	59	0.944	59	0.969	59	1.008	58	1.031	57	0.889	58	0.91	56	0.979	56	1.003	56
884	gi|241927956	hypothetical protein SORBIDRAFT_03g028430 [Sorghum bicolor]	1757	52114	74	13	51.9	5	1.15	72	1.118	71	0.938	72	0.907	71	1.157	72	1.123	71	1.004	72	0.97	71	1.13	72	1.092	70	0.984	71	0.952	70
885	gi|241920797	hypothetical protein SORBIDRAFT_01g017170 [Sorghum bicolor]	1753	66189	80	14	26.1	8.91	0.905	4	1.048	4	0.881	4	1.015	4	0.808	4	0.934	4	0.874	4	1.007	4	1.028	4	1.186	4	0.808	4	0.932	4
886	gi|241919394	hypothetical protein SORBIDRAFT_01g040800 [Sorghum bicolor]	1752	144336	107	26	25.2	6.67	0.907	58	0.912	59	0.995	59	1	59	0.894	59	0.902	59	1.016	59	1.021	59	0.897	59	0.903	59	0.987	59	0.993	59
887	gi|241922124	hypothetical protein SORBIDRAFT_01g042750 [Sorghum bicolor]	1745	114040	78	22	27	5.62	1.065	76	1.05	77	1.015	77	0.996	78	0.931	77	0.916	78	0.999	78	0.977	78	1.009	77	0.992	78	0.953	77	0.936	78
888	gi|241915892	hypothetical protein SORBIDRAFT_10g000470 [Sorghum bicolor]	1745	73617	69	11	24.6	5.84	0.88	62	0.914	63	1.066	63	1.099	63	0.889	63	0.924	64	1.057	63	1.084	63	0.952	63	0.983	63	1.065	62	1.099	62
889	gi|241938516	hypothetical protein SORBIDRAFT_06g033070 [Sorghum bicolor]	1744	41678	86	12	38.9	5.25	0.994	85	0.964	85	0.86	85	0.83	85	0.975	85	0.944	85	0.894	85	0.862	85	0.896	85	0.866	85	0.858	85	0.828	85
890	gi|241939917	hypothetical protein SORBIDRAFT_06g032260 [Sorghum bicolor]	1744	47559	82	8	28.4	6.51	1.002	80	1.017	80	1.056	80	1.066	80	1.038	80	1.052	80	0.996	80	1.005	80	1.089	80	1.102	80	1.04	80	1.05	80
891	gi|241928399	hypothetical protein SORBIDRAFT_03g036030 [Sorghum bicolor]	1739	68691	88	19	49	9.3	0.893	88	0.898	87	1.07	88	1.071	88	0.937	88	0.939	86	1.052	88	1.051	87	0.926	88	0.929	88	1.016	88	1.014	86
892	gi|241927232	hypothetical protein SORBIDRAFT_03g007310 [Sorghum bicolor]	1735	28958	66	9	50.7	8.59	0.921	66	0.872	66	0.949	66	0.894	66	0.874	66	0.826	66	0.946	66	0.95	62	0.931	66	0.878	66	0.924	66	0.945	62
893	gi|241920458	hypothetical protein SORBIDRAFT_01g010860 [Sorghum bicolor]	1735	59797	73	11	33.4	5.45	0.755	5	0.819	5	0.873	5	0.943	5	0.655	5	0.71	5	0.803	5	0.866	5	0.822	5	0.888	5	0.913	5	0.986	5
894	gi|241926486	hypothetical protein SORBIDRAFT_02g037930 [Sorghum bicolor]	1732	59933	74	10	30.7	5.37	0.935	6	1.079	6	0.947	6	1.089	6	0.847	6	0.976	6	0.94	6	1.079	6	0.85	6	0.978	6	0.898	6	1.033	6
895	gi|241947297	hypothetical protein SORBIDRAFT_2674s002010 [Sorghum bicolor]	1731	42110	73	14	56.5	8.05	1.153	56	1.14	56	0.987	56	0.972	56	1.11	57	1.094	57	0.996	57	0.977	57	1.14	57	1.121	57	1.041	56	1.035	57
896	gi|241916139	hypothetical protein SORBIDRAFT_10g004780 [Sorghum bicolor]	1729	109786	77	22	36.4	6.6	1.12	75	1.04	76	0.853	73	0.791	75	1.011	74	0.936	77	0.887	74	0.818	74	1.208	76	1.12	77	0.902	75	0.833	75
897	gi|241938017	hypothetical protein SORBIDRAFT_06g023390 [Sorghum bicolor]	1724	71003	80	19	45.3	5.91	0.992	80	0.981	79	0.961	79	0.946	80	0.982	80	0.97	79	0.971	77	0.953	79	0.92	80	0.907	79	0.986	80	0.971	79
898	gi|241919147	hypothetical protein SORBIDRAFT_01g035730 [Sorghum bicolor]	1718	54159	99	11	28.7	9.55	0.857	8	0.86	8	0.579	8	0.578	8	0.824	8	0.826	8	0.579	7	0.58	8	0.816	8	0.817	8	0.628	8	0.628	8
899	gi|241927562	hypothetical protein SORBIDRAFT_03g013530 [Sorghum bicolor]	1717	88139	105	15	18.5	5.84	1.085	13	1.05	13	1.113	13	1.072	13	1.02	13	0.986	13	1.184	13	1.139	13	1.017	13	0.981	13	1.133	13	1.092	13
900	gi|241918799	hypothetical protein SORBIDRAFT_01g029270 [Sorghum bicolor]	1715	31984	88	11	52.3	4.87	0.939	34	0.918	33	0.73	35	0.703	35	0.902	35	0.872	35	0.687	35	0.661	35	0.866	34	0.837	35	0.686	35	0.662	35
901	gi|241940258	hypothetical protein SORBIDRAFT_07g004180 [Sorghum bicolor]	1711	144235	88	21	22.4	7.16	0.944	40	1.029	40	1.028	40	1.115	40	1.003	40	1.091	40	0.995	40	1.078	40	0.954	40	1.036	40	1.008	40	1.095	40
902	gi|241917393	hypothetical protein SORBIDRAFT_01g001610 [Sorghum bicolor]	1711	25403	102	8	43.3	10.28	1.299	2	1.445	2	0.475	2	0.526	2	0.933	2	1.037	2	0.484	2	0.536	2	1.315	2	1.458	2	0.63	2	0.698	2
903	gi|241946631	hypothetical protein SORBIDRAFT_09g024840 [Sorghum bicolor]	1707	83645	108	18	39.7	8.76	0.97	103	0.947	102	0.96	105	0.933	105	0.95	104	0.925	104	0.952	105	0.925	105	0.893	105	0.87	105	0.954	104	0.926	105
904	gi|241933694	hypothetical protein SORBIDRAFT_04g019800 [Sorghum bicolor]	1703	107214	94	23	31.1	5.46	0.985	12	1.056	11	0.821	12	0.878	10	1.008	12	1.086	11	0.799	11	0.813	12	0.966	12	0.974	11	0.93	11	0.949	11
905	gi|241917613	hypothetical protein SORBIDRAFT_01g005650 [Sorghum bicolor]	1702	170829	81	21	18.7	5.73	1.072	8	1.12	8	1.155	8	1.201	8	1.069	8	1.168	7	1.242	8	1.289	8	0.943	8	0.973	7	1.087	8	1.131	8
906	gi|241925310	hypothetical protein SORBIDRAFT_02g010800 [Sorghum bicolor]	1699	32428	70	5	31.1	8.39	1.515	14	1.513	15	0.62	15	0.575	13	1.355	15	1.378	14	0.598	14	0.595	15	1.345	15	1.385	15	0.658	14	0.66	15
907	gi|241926425	hypothetical protein SORBIDRAFT_02g036750 [Sorghum bicolor]	1698	39701	54	10	50.2	6.48	0.811	48	0.816	49	0.328	51	0.327	51	0.799	50	0.789	51	0.374	50	0.374	51	0.756	51	0.742	51	0.396	51	0.395	51
908	gi|241921533	hypothetical protein SORBIDRAFT_01g032170 [Sorghum bicolor]	1694	132160	80	26	29.9	5.31	1.046	79	1.036	80	0.966	79	0.952	80	1.009	79	1	80	0.979	75	0.952	80	1.027	80	1.015	79	0.973	79	0.959	80
909	gi|241924686	hypothetical protein SORBIDRAFT_02g000650 [Sorghum bicolor]	1693	45981	42	3	13.3	8.93	1.183	39	1.169	41	1.107	41	1.097	41	1.194	40	1.182	42	1.162	40	1.148	40	1.226	39	1.282	41	1.078	40	1.056	41
910	gi|241924937	hypothetical protein SORBIDRAFT_02g004720 [Sorghum bicolor]	1692	22706	75	6	57.5	10.14	0.995	40	0.971	40	0.922	40	0.896	40	0.925	40	0.903	40	0.929	39	0.901	39	0.903	40	0.879	40	0.951	40	0.925	40
911	gi|241929554	hypothetical protein SORBIDRAFT_03g009760 [Sorghum bicolor]	1692	27217	92	12	74.6	6.32	1.044	26	1.025	27	1.117	27	1.081	27	1.164	27	1.129	27	1.096	27	1.059	27	1.092	27	1.058	27	1.078	27	1.043	27
912	gi|241917737	hypothetical protein SORBIDRAFT_01g008260 [Sorghum bicolor]	1690	12550	63	3	44.2	9.05	1.251	62	1.34	63	0.401	61	0.429	61	1.228	63	1.317	63	0.493	61	0.534	61	1.161	63	1.243	63	0.57	62	0.61	62
913	gi|241917392	hypothetical protein SORBIDRAFT_01g001600 [Sorghum bicolor]	1686	25377	104	8	43.3	10.28	1.094	4	1.138	4	0.62	4	0.551	3	0.885	4	0.919	4	0.662	4	0.684	4	1.186	4	1.23	4	0.8	4	0.829	4
914	gi|241944563	hypothetical protein SORBIDRAFT_09g003690 [Sorghum bicolor]	1683	29007	110	6	35.4	5.51	1.274	27	1.303	24	0.841	26	0.838	26	1.3	23	1.282	28	0.762	25	0.731	25	1.326	24	1.302	26	0.834	23	0.845	25
915	gi|241926065	hypothetical protein SORBIDRAFT_02g030280 [Sorghum bicolor]	1682	48086	64	12	44.9	4.83	0.997	62	1.027	61	0.961	63	0.989	62	1.103	64	1.146	62	0.881	63	0.905	61	1.043	62	1.072	61	0.924	62	0.948	61
916	gi|241918286	hypothetical protein SORBIDRAFT_01g018290 [Sorghum bicolor]	1680	109507	70	26	39.9	6.13	1.102	69	1.087	70	1.028	69	1.01	69	1.116	69	1.099	70	0.96	69	0.942	70	1.195	70	1.177	69	0.973	69	0.956	70
917	gi|241928891	hypothetical protein SORBIDRAFT_03g045400 [Sorghum bicolor]	1674	37307	58	9	41.2	6.3	1.055	58	1.083	58	0.97	58	0.991	58	1.08	58	1.108	58	0.981	58	0.997	57	1.014	58	1.038	58	1.009	58	1.031	58
918	gi|241927203	hypothetical protein SORBIDRAFT_03g006650 [Sorghum bicolor]	1668	74015	81	12	28.5	5.7	1.197	62	1.222	64	0.841	62	0.855	62	1.202	68	1.229	61	0.84	62	0.851	65	1.216	64	1.239	63	0.879	62	0.895	61
919	gi|241919551	hypothetical protein SORBIDRAFT_01g043970 [Sorghum bicolor]	1666	52370	61	13	46.6	5.02	0.921	60	0.924	61	0.963	61	0.968	61	0.933	61	0.941	61	0.938	61	0.942	61	0.982	61	0.989	61	0.965	61	0.97	61
920	gi|241928291	hypothetical protein SORBIDRAFT_03g033870 [Sorghum bicolor]	1664	56381	75	15	40.8	5.8	1.218	68	1.205	68	0.919	68	0.905	68	1.214	68	1.2	68	0.97	68	0.946	66	1.285	68	1.267	68	0.923	68	0.909	68
921	gi|241931478	hypothetical protein SORBIDRAFT_04g005210 [Sorghum bicolor]	1664	70151	78	22	50.1	5.14	0.993	49	0.939	49	1.021	49	0.961	49	1.008	49	0.952	49	1.052	49	0.989	49	0.976	49	0.921	49	1.046	49	0.986	49
922	gi|241934760	hypothetical protein SORBIDRAFT_05g001550 [Sorghum bicolor]	1661	62722	92	16	36.2	6.62	1.584	39	1.6	40	0.964	39	0.969	40	1.668	39	1.682	40	1.117	38	1.141	40	1.497	39	1.511	39	1.092	39	1.098	40
923	gi|241927513	hypothetical protein SORBIDRAFT_03g012830 [Sorghum bicolor]	1661	68651	67	10	22.7	8.39	0.901	65	0.846	67	0.986	67	0.921	67	0.915	67	0.858	67	1.006	67	0.939	67	0.865	67	0.809	67	0.973	67	0.918	65
924	gi|241938564	hypothetical protein SORBIDRAFT_06g034050 [Sorghum bicolor]	1659	110031	99	19	29.7	4.78	1.069	94	1.054	93	1.039	96	1.021	94	1.101	94	1.086	93	1.025	96	1.007	94	1.078	92	1.062	91	1.042	94	1.023	93
925	gi|20530129	mitochondrial aldehyde dehydrogenase [Sorghum bicolor]	1658	65819	85	17	36.5	6.65	1.116	66	1.161	66	1.07	66	1.107	67	1.083	66	1.125	67	1.081	66	1.119	67	1.141	66	1.183	66	1.053	66	1.091	66
926	gi|241928461	hypothetical protein SORBIDRAFT_03g037160 [Sorghum bicolor]	1657	53579	81	14	51.3	5.42	1.199	66	1.205	67	0.96	67	0.96	69	1.183	67	1.209	69	0.931	65	0.921	67	1.307	69	1.317	68	0.918	68	0.919	68
927	gi|241934574	hypothetical protein SORBIDRAFT_04g036540 [Sorghum bicolor]	1650	207674	69	21	18.8	5.45	0.977	69	0.951	69	1.039	69	1.007	69	1.003	69	0.98	67	1.011	69	0.976	68	1.038	69	1.007	69	1.016	69	0.986	69
928	gi|241924574	hypothetical protein SORBIDRAFT_02g042710 [Sorghum bicolor]	1649	20215	73	6	53.1	9.47	0.942	26	0.933	27	0.926	27	0.918	27	0.941	27	0.936	27	0.957	27	0.948	27	0.933	25	0.93	25	1.037	27	1.028	27
929	gi|241935975	hypothetical protein SORBIDRAFT_05g001000 [Sorghum bicolor]	1648	39148	54	7	32.6	6.86	1.237	6	1.275	6	0.532	6	0.546	6	1.271	6	1.309	6	0.538	6	0.551	6	1.247	6	1.314	5	0.447	6	0.459	6
930	gi|241919604	hypothetical protein SORBIDRAFT_01g045090 [Sorghum bicolor]	1648	28877	73	11	65	4.97	0.911	71	0.927	71	1.075	71	1.073	69	0.814	71	0.827	71	1.006	69	1.027	71	0.882	70	0.895	71	0.98	68	1.006	70
931	gi|241922881	hypothetical protein SORBIDRAFT_02g005700 [Sorghum bicolor]	1640	81229	67	13	24.9	5.27	1.08	66	1.1	66	1.016	67	1.06	66	1.082	66	1.128	66	0.999	66	1.04	65	1.05	66	1.094	66	0.997	66	1.039	65
932	gi|241943246	hypothetical protein SORBIDRAFT_08g021770 [Sorghum bicolor]	1639	48377	68	11	36.1	6.8	1.006	48	1.004	48	0.886	48	0.88	48	0.87	48	0.866	48	0.89	48	0.882	48	0.943	46	0.935	48	0.873	48	0.867	48
933	gi|241944295	hypothetical protein SORBIDRAFT_08g022260 [Sorghum bicolor]	1639	12200	58	4	72.4	5.33	1.345	56	1.298	56	0.838	55	0.802	56	1.29	57	1.246	58	1.018	58	0.974	56	1.217	58	1.171	58	0.949	56	0.91	56
934	gi|241932305	hypothetical protein SORBIDRAFT_04g026420 [Sorghum bicolor]	1638	28546	78	9	49.5	6.21	0.944	17	0.892	16	1.14	17	1.087	17	0.854	17	0.795	16	1.151	17	1.096	17	0.943	17	0.9	17	1.106	17	1.055	17
935	gi|241919864	hypothetical protein SORBIDRAFT_01g049990 [Sorghum bicolor]	1638	24393	66	9	71.3	5.8	0.993	49	0.988	50	0.902	50	0.896	51	0.953	51	0.95	51	0.985	51	0.977	51	0.925	50	0.917	50	0.926	51	0.921	51
936	gi|241933241	hypothetical protein SORBIDRAFT_04g005570 [Sorghum bicolor]	1634	129405	64	19	24.2	6.38	1.391	47	1.404	47	1.114	47	1.117	48	1.057	47	1.064	48	1.02	47	1.025	46	1.101	47	1.108	47	1.016	43	1.045	47
937	gi|241946992	hypothetical protein SORBIDRAFT_0111s002010 [Sorghum bicolor]	1632	27492	89	9	53.4	6.43	1.06	5	1.071	5	0.873	5	0.878	5	1.021	5	1.031	5	0.95	5	0.954	5	1.013	5	1.02	5	0.932	5	0.938	5
938	gi|241945412	hypothetical protein SORBIDRAFT_09g026550 [Sorghum bicolor]	1631	49985	100	17	47.2	6.85	1.3	82	1.292	82	0.747	82	0.739	82	1.224	81	1.214	82	0.799	82	0.789	82	1.097	82	1.086	82	0.789	82	0.781	82
939	gi|241928074	hypothetical protein SORBIDRAFT_03g030430 [Sorghum bicolor]	1627	73686	70	12	26	5.37	0.937	48	0.998	48	0.98	48	1.039	48	0.974	48	1.036	48	1.034	48	1.095	48	0.954	48	1.013	48	0.996	48	1.056	48
940	gi|241928739	hypothetical protein SORBIDRAFT_03g042250 [Sorghum bicolor]	1626	93215	80	23	40.9	8.95	1.018	79	1.023	80	1.072	77	1.073	79	0.992	79	0.997	80	1.09	77	1.087	78	0.993	79	0.997	80	1.071	79	1.074	80
941	gi|114309670	NADH dehydrogenase subunit 9 (mitochondrion) [Sorghum bicolor]	1622	25714	61	5	27.9	8.5	1.02	60	1.017	60	1	60	0.993	60	1	60	0.996	60	1.006	60	0.997	60	1.056	60	1.05	60	0.955	60	0.948	60
942	gi|241932948	hypothetical protein SORBIDRAFT_04g000330 [Sorghum bicolor]	1618	23191	81	11	85.8	4.53	1.252	25	1.2	25	0.906	25	0.865	25	1.13	25	1.081	25	1.011	24	0.971	25	1.382	25	1.32	25	0.972	25	0.928	25
943	gi|241945883	hypothetical protein SORBIDRAFT_09g003820 [Sorghum bicolor]	1614	109064	83	23	31	6.44	1.073	57	1.097	57	1.033	57	1.051	57	1.049	58	1.066	56	1.034	57	1.05	58	1.067	57	1.087	57	0.997	57	1.014	57
944	gi|241919204	hypothetical protein SORBIDRAFT_01g036960 [Sorghum bicolor]	1614	52430	61	12	39.4	4.9	0.967	61	0.989	61	1.268	61	1.29	61	1.034	61	1.056	61	1.217	61	1.238	61	1.114	61	1.127	60	1.193	60	1.214	60
945	gi|241939412	hypothetical protein SORBIDRAFT_06g023630 [Sorghum bicolor]	1609	34146	143	20	75	5.49	1.209	133	1.22	134	1.207	133	1.213	134	1.215	132	1.224	133	1.271	133	1.275	134	1.084	132	1.091	132	1.204	133	1.21	133
946	gi|241932701	hypothetical protein SORBIDRAFT_04g033980 [Sorghum bicolor]	1602	151398	71	22	27.5	5.31	0.947	67	0.94	67	1.042	67	1.031	66	0.943	67	0.935	67	1.072	67	1.058	67	1.134	66	1.121	66	1.061	67	1.049	67
947	gi|241944211	hypothetical protein SORBIDRAFT_08g020860 [Sorghum bicolor]	1602	34444	78	14	67.8	6.06	1.208	73	1.18	73	0.936	72	0.952	70	1.183	74	1.159	71	0.997	70	0.974	69	1.094	71	1.108	71	1.01	71	0.984	70
948	gi|241921304	hypothetical protein SORBIDRAFT_01g028270 [Sorghum bicolor]	1601	51686	57	8	22.1	6.27	0.715	56	0.705	56	1.474	55	1.439	57	0.755	56	0.743	56	1.435	56	1.406	56	0.75	55	0.739	55	1.276	56	1.253	56
949	gi|241938418	hypothetical protein SORBIDRAFT_06g031050 [Sorghum bicolor]	1601	24920	56	5	34.9	8.93	1.048	55	1.093	56	0.888	54	0.911	54	1.048	56	1.074	56	0.887	56	0.904	56	1.098	54	1.119	54	0.906	54	0.924	55
950	gi|241931874	hypothetical protein SORBIDRAFT_04g017450 [Sorghum bicolor]	1599	43222	42	9	50.8	5.09	0.853	38	0.883	38	1.004	40	1.014	37	0.913	38	0.932	39	0.865	36	0.884	38	0.983	38	1.019	40	0.978	39	1.001	39
951	gi|241929948	hypothetical protein SORBIDRAFT_03g024040 [Sorghum bicolor]	1594	37721	55	11	46.6	5.09	1.09	53	1.067	53	1.026	54	0.988	54	1.035	54	0.986	55	0.973	54	0.943	53	1.093	55	1.054	54	1.074	54	1.036	54
952	gi|241925926	hypothetical protein SORBIDRAFT_02g027930 [Sorghum bicolor]	1590	28845	50	10	53.9	5.23	1.438	47	1.493	48	1.622	47	1.678	48	1.252	48	1.303	48	1.627	47	1.681	49	1.515	47	1.66	48	1.597	47	1.654	48
953	gi|241928832	hypothetical protein SORBIDRAFT_03g044130 [Sorghum bicolor]	1589	26494	64	11	54.7	4.94	0.998	63	0.996	62	0.935	62	0.93	61	0.92	62	0.912	63	0.942	63	0.931	63	1.064	62	1.057	62	0.908	62	0.902	63
954	gi|241931429	hypothetical protein SORBIDRAFT_04g004420 [Sorghum bicolor]	1589	26477	48	7	58.2	5.08	0.925	43	0.929	44	1.115	45	1.129	46	0.935	44	0.941	45	1.133	44	1.132	45	0.962	44	0.97	46	1.083	44	1.083	45
955	gi|241937853	hypothetical protein SORBIDRAFT_06g020170 [Sorghum bicolor]	1586	65749	89	22	52.9	9.18	1.064	89	1.053	88	0.815	89	0.8	89	1.003	89	0.988	89	0.858	88	0.845	88	1.043	89	1.026	89	0.861	89	0.846	89
956	gi|241929507	hypothetical protein SORBIDRAFT_03g008870 [Sorghum bicolor]	1585	34879	80	7	32.3	6.06	1.166	79	1.174	79	1.068	76	1.085	78	1.156	79	1.163	79	1.05	78	1.05	78	1.059	79	1.062	79	1.058	78	1.084	75
957	gi|241943179	hypothetical protein SORBIDRAFT_08g020810 [Sorghum bicolor]	1584	92766	55	13	25.9	6.42	0.92	55	0.953	54	1.038	55	1.069	54	0.941	55	0.984	55	1.086	54	1.125	54	1.005	54	1.049	54	1.017	55	1.048	54
958	gi|241921834	hypothetical protein SORBIDRAFT_01g037483 [Sorghum bicolor]	1584	121128	68	19	29.7	6.06	1.133	67	1.122	68	0.931	65	0.921	66	1.111	68	1.098	67	0.962	66	0.949	66	1.103	67	1.088	65	0.946	66	0.932	66
959	gi|241926602	hypothetical protein SORBIDRAFT_02g040080 [Sorghum bicolor]	1584	27476	117	15	62.4	10.21	1.143	5	1.175	6	0.687	5	0.71	6	1.183	5	1.196	6	0.648	5	0.69	6	1.069	6	1.068	5	0.714	5	0.759	6
960	gi|241930435	hypothetical protein SORBIDRAFT_03g034060 [Sorghum bicolor]	1577	71603	76	14	30.7	6.12	0.969	13	0.958	13	1.11	13	1.092	13	1.042	13	1.029	13	1.033	13	1.015	13	1.703	13	1.678	13	1.1	13	1.083	13
961	gi|241946466	hypothetical protein SORBIDRAFT_09g021810 [Sorghum bicolor]	1573	19760	94	5	56.2	5.31	0.825	74	0.773	72	1.11	75	1.035	75	0.861	74	0.807	73	1.149	75	1.069	75	0.924	76	0.864	76	1.053	73	0.982	73
962	gi|241920443	hypothetical protein SORBIDRAFT_01g010460 [Sorghum bicolor]	1572	88961	57	3	3.7	5.38	0.89	3	0.996	3	1.092	3	1.215	3	0.753	3	0.841	3	0.949	3	1.055	3	0.936	3	1.043	3	0.961	3	1.071	3
963	gi|241921745	hypothetical protein SORBIDRAFT_01g035960 [Sorghum bicolor]	1567	57751	63	17	48.8	6.63	1.275	42	1.146	42	0.889	42	0.795	42	1.214	42	1.09	42	0.891	42	0.796	42	1.35	42	1.209	42	0.872	42	0.78	42
964	gi|241920503	hypothetical protein SORBIDRAFT_01g011640 [Sorghum bicolor]	1564	52274	50	8	26.5	5.02	1.028	44	0.962	44	0.96	42	0.906	44	0.916	44	0.856	44	0.895	42	0.823	41	0.999	41	0.935	44	0.976	42	0.915	43
965	gi|241939966	hypothetical protein SORBIDRAFT_06g033080 [Sorghum bicolor]	1563	31181	70	11	42.6	6.95	0.778	70	0.804	70	1.366	70	1.405	70	0.742	70	0.767	69	1.423	70	1.462	70	0.776	69	0.796	70	1.273	70	1.31	70
966	gi|241928578	hypothetical protein SORBIDRAFT_03g039180 [Sorghum bicolor]	1561	51422	85	11	27.7	9.44	1.062	4	1.16	6	0.913	5	0.975	6	0.943	6	1.041	6	0.795	6	0.873	6	1.016	6	1.12	6	0.828	6	0.912	6
967	gi|241924542	hypothetical protein SORBIDRAFT_02g042100 [Sorghum bicolor]	1560	128947	81	26	31.7	5.89	0.974	78	0.996	80	1.294	79	1.32	81	0.949	78	0.975	79	1.324	80	1.352	80	1.027	77	1.042	78	1.253	79	1.278	81
968	gi|241935976	hypothetical protein SORBIDRAFT_05g001010 [Sorghum bicolor]	1559	39339	48	6	31.1	8.08	1.71	3	1.411	4	0.721	4	0.678	4	1.467	4	1.383	4	0.695	4	0.579	3	1.881	3	1.573	4	0.773	4	0.726	4
969	gi|241917055	hypothetical protein SORBIDRAFT_10g026850 [Sorghum bicolor]	1557	101443	59	17	28.3	4.95	1.092	59	1.091	59	0.959	59	0.954	59	1.002	59	1	59	0.971	59	0.965	59	1.027	59	1.024	59	0.911	59	0.907	59
970	gi|241931302	hypothetical protein SORBIDRAFT_04g002430 [Sorghum bicolor]	1557	64833	56	13	36.8	5.52	0.892	9	0.921	10	0.953	10	1.001	10	0.892	10	0.94	10	0.84	10	0.881	10	0.895	10	0.942	10	0.953	9	0.976	10
971	gi|241946594	hypothetical protein SORBIDRAFT_09g024230 [Sorghum bicolor]	1554	20489	77	6	39.7	9.33	1.612	72	1.66	72	1.123	69	1.189	72	1.465	72	1.506	72	1.055	72	1.08	72	1.738	72	1.784	72	1.058	67	1.095	72
972	gi|241935829	hypothetical protein SORBIDRAFT_05g026740 [Sorghum bicolor]	1554	68087	91	12	34.3	8.68	0.934	89	0.952	89	0.99	89	0.999	90	0.915	89	0.927	89	1.015	89	1.03	91	0.934	88	0.944	88	0.999	89	1.009	90
973	gi|241946496	hypothetical protein SORBIDRAFT_09g022390 [Sorghum bicolor]	1552	12326	62	6	70	8.85	1.242	1	1.448	1	1.011	1	1.173	1	1.436	1	1.672	1	1.126	1	1.304	1	1.019	1	1.184	1	1.147	1	1.332	1
974	gi|241925013	hypothetical protein SORBIDRAFT_02g005790 [Sorghum bicolor]	1549	28233	99	10	50.5	7.68	1.033	27	1.049	26	1.059	26	1.065	26	1.019	26	1.028	25	1.02	24	1.029	23	0.994	26	0.995	26	1.102	26	1.114	26
975	gi|241922286	hypothetical protein SORBIDRAFT_01g045870 [Sorghum bicolor]	1548	92153	43	10	18.4	5.36	0.976	40	1.036	40	0.95	42	1.006	41	0.963	42	1.021	41	0.893	42	0.945	41	1.096	42	1.161	41	0.927	41	0.98	41
976	gi|241917616	hypothetical protein SORBIDRAFT_01g005680 [Sorghum bicolor]	1539	173449	81	24	20.4	5.83	0.988	19	0.978	18	1.133	19	1.105	20	0.963	19	0.943	19	1.189	20	1.161	21	1.05	19	1.024	20	1.091	19	1.069	19
977	gi|241919738	hypothetical protein SORBIDRAFT_01g047560 [Sorghum bicolor]	1537	98165	103	27	38.6	8.24	1.099	50	1.062	50	1.044	50	1.005	50	1.032	50	0.995	50	1.021	50	0.981	50	1.018	50	0.98	50	0.972	50	0.935	50
978	gi|241940078	hypothetical protein SORBIDRAFT_07g000970 [Sorghum bicolor]	1536	47545	66	11	36.8	6.76	1.114	66	1.098	66	0.898	66	0.882	66	1.073	66	1.056	66	0.913	66	0.894	66	1.025	66	1.007	66	0.922	66	0.905	66
979	gi|241926652	hypothetical protein SORBIDRAFT_02g041030 [Sorghum bicolor]	1529	34544	97	10	53.8	6.42	1.039	93	1.037	93	0.947	93	0.941	93	1.029	94	1.025	94	0.974	94	0.966	94	0.942	94	0.936	94	0.933	93	0.927	93
980	gi|253787046	unnamed protein product [Sorghum bicolor]	1526	19185	90	6	36	11.58	1.346	11	1.335	11	0.84	11	0.829	11	1.033	11	1.022	11	0.899	11	0.886	11	1.295	11	1.28	11	0.723	11	0.714	11
981	gi|241935866	hypothetical protein SORBIDRAFT_05g027180 [Sorghum bicolor]	1526	56144	77	13	42.1	5.37	0.725	31	0.687	30	1.088	31	1.031	31	0.728	30	0.688	31	1.139	22	0.965	31	0.702	31	0.667	31	1.069	31	1.014	31
982	gi|241930955	hypothetical protein SORBIDRAFT_03g043710 [Sorghum bicolor]	1523	21947	58	7	56.1	9.1	1.23	27	1.128	27	1.137	27	1.039	27	1.165	27	1.067	27	1.133	27	1.033	27	1.058	27	0.968	27	1.104	27	1.009	27
983	gi|241928666	hypothetical protein SORBIDRAFT_03g040890 [Sorghum bicolor]	1523	49066	159	19	48.5	9.87	1.025	70	0.939	69	1.323	69	1.208	68	0.806	68	0.733	69	1.209	69	1.101	69	0.828	69	0.756	70	1.158	69	1.057	69
984	gi|733082	urf209; orf25 (mitochondrion) [Sorghum bicolor]	1519	27300	60	8	52.2	7.53	0.886	14	0.823	14	1.097	14	1.015	14	1.183	14	1.098	14	0.677	13	0.63	13	0.77	13	0.719	13	1.083	13	0.997	13
985	gi|241917182	hypothetical protein SORBIDRAFT_10g028990 [Sorghum bicolor]	1517	13737	64	4	44.5	4.39	0.943	51	0.919	50	1.111	54	1.099	52	0.903	54	0.889	52	1.074	55	1.068	53	0.834	53	0.795	50	1.136	55	1.122	52
986	gi|241926654	hypothetical protein SORBIDRAFT_02g041050 [Sorghum bicolor]	1516	41615	47	13	59.6	6.25	1.057	43	1.062	44	1.186	45	1.206	45	1.022	44	1.027	45	1.194	45	1.212	45	1.086	46	1.105	46	1.121	45	1.14	46
987	gi|241932248	hypothetical protein SORBIDRAFT_04g025410 [Sorghum bicolor]	1511	70624	56	18	43.4	9.16	0.892	56	0.882	56	1.025	56	1.01	55	0.902	54	0.887	55	1.026	56	1.008	56	0.866	56	0.854	56	1.013	56	1.006	54
988	gi|241920768	hypothetical protein SORBIDRAFT_01g016600 [Sorghum bicolor]	1508	46054	83	13	45.1	9.19	0.775	67	0.721	67	0.724	67	0.67	67	0.731	67	0.679	67	0.711	67	0.658	67	0.736	66	0.682	66	0.708	67	0.656	67
989	gi|241928998	hypothetical protein SORBIDRAFT_03g047300 [Sorghum bicolor]	1506	18924	75	6	57.8	4.96	1.013	69	1.028	68	1.072	67	1.066	71	1.022	70	0.974	71	0.985	67	0.936	69	0.941	70	0.951	68	1.037	70	0.988	70
990	gi|241921817	hypothetical protein SORBIDRAFT_01g037220 [Sorghum bicolor]	1506	23105	65	9	72.3	4.7	1.043	61	1.07	63	0.894	63	0.916	65	1.044	62	1.086	65	0.927	61	0.941	64	1.034	62	1.06	64	0.957	61	0.979	62
991	gi|241925605	hypothetical protein SORBIDRAFT_02g022140 [Sorghum bicolor]	1502	28357	83	11	47.2	5.72	---	---	---	---	---	---	---	---	---	---	---	---	---	---	---	---	---	---	---	---	---	---	---	---
992	gi|241919766	hypothetical protein SORBIDRAFT_01g048000 [Sorghum bicolor]	1502	32241	97	11	44.4	7.1	1.327	80	1.345	80	1.066	80	1.076	80	1.408	80	1.425	80	1.017	80	1.025	80	1.218	80	1.23	80	1.08	80	1.09	80
993	gi|241941886	hypothetical protein SORBIDRAFT_07g021070 [Sorghum bicolor]	1502	58243	65	10	29.5	8.89	0.817	40	0.814	40	1.033	40	1.025	40	0.839	39	0.835	39	1.066	40	1.056	40	0.916	40	0.91	40	1.057	39	1.049	39
994	gi|241919776	hypothetical protein SORBIDRAFT_01g048270 [Sorghum bicolor]	1502	43786	75	15	52.6	9.27	0.873	34	0.871	34	0.958	31	0.944	34	0.837	33	0.833	35	0.979	33	0.967	35	0.857	33	0.856	34	0.963	34	0.964	35
995	gi|241920138	hypothetical protein SORBIDRAFT_01g005010 [Sorghum bicolor]	1498	50426	111	8	32.7	10.79	0.845	110	0.848	109	1.266	109	1.253	110	0.868	109	0.863	109	1.194	108	1.179	110	0.708	109	0.702	109	1.18	110	1.17	110
996	gi|241939219	hypothetical protein SORBIDRAFT_06g020020 [Sorghum bicolor]	1497	98727	73	23	37.2	6.81	0.818	70	0.817	72	1.3	72	1.302	72	0.783	72	0.787	72	1.316	72	1.316	72	0.864	70	0.872	70	1.303	70	1.305	71
997	gi|241938805	hypothetical protein SORBIDRAFT_06g009000 [Sorghum bicolor]	1496	57538	51	9	26	5.36	1.202	43	1.201	44	0.947	44	0.945	45	1.111	43	1.109	44	0.957	41	0.909	40	1.083	44	1.082	44	0.929	43	0.925	44
998	gi|241942441	hypothetical protein SORBIDRAFT_08g001720 [Sorghum bicolor]	1495	46321	53	12	48.4	5.65	1.098	50	1.073	52	0.846	51	0.823	51	1.133	51	1.107	52	0.854	51	0.829	51	1.055	51	1.028	51	0.892	50	0.868	51
999	gi|241916078	hypothetical protein SORBIDRAFT_10g003810 [Sorghum bicolor]	1489	50616	72	12	40.8	5.32	1.03	61	1.029	60	1.046	62	1.041	61	1.031	61	1.026	61	1.069	62	1.059	62	1.014	62	1.008	62	1.029	61	1.022	61
1000	gi|241923746	hypothetical protein SORBIDRAFT_02g027080 [Sorghum bicolor]	1488	30166	50	9	41.4	5.4	0.861	50	0.874	50	1.205	50	1.217	50	0.941	50	0.954	50	1.154	50	1.165	50	0.887	50	0.898	50	1.125	50	1.137	50
1001	gi|241922883	hypothetical protein SORBIDRAFT_02g005730 [Sorghum bicolor]	1486	31832	94	8	34.7	9.05	1.057	85	1.078	86	0.832	86	0.842	86	1.084	86	1.1	86	0.894	86	0.903	86	1.025	85	1.039	85	0.855	85	0.866	85
1002	gi|241931186	hypothetical protein SORBIDRAFT_04g000600 [Sorghum bicolor]	1484	57671	73	10	34	8.68	1.14	70	1.171	71	0.914	69	0.912	69	1.026	68	1.012	69	1.017	70	1.013	70	1.014	68	1.01	70	0.956	70	0.952	71
1003	gi|241921718	hypothetical protein SORBIDRAFT_01g035510 [Sorghum bicolor]	1483	114852	60	11	16.1	5.42	0.89	59	0.9	59	0.906	59	0.91	59	0.875	58	0.883	60	0.919	59	0.922	59	0.942	58	0.95	60	0.915	59	0.919	59
1004	gi|241929222	hypothetical protein SORBIDRAFT_03g004040 [Sorghum bicolor]	1479	103513	87	21	40.1	4.98	0.98	83	0.985	82	0.993	80	0.994	81	1.002	82	1.007	84	1.038	84	1.036	83	1.035	82	1.039	83	0.997	84	1.001	84
1005	gi|241932639	hypothetical protein SORBIDRAFT_04g032900 [Sorghum bicolor]	1479	27905	53	3	20.5	6.38	0.983	33	1.006	34	1.271	32	1.303	34	0.872	33	0.942	34	1.3	33	1.329	34	0.859	32	0.897	33	1.312	33	1.331	34
1006	gi|241931065	hypothetical protein SORBIDRAFT_03g045690 [Sorghum bicolor]	1478	33349	49	6	26.7	8.46	1.192	49	1.179	48	1.06	49	1.04	49	1.063	49	1.046	49	1.15	49	1.126	49	1.123	49	1.103	49	1.154	49	1.133	49
1007	gi|241918273	hypothetical protein SORBIDRAFT_01g017840 [Sorghum bicolor]	1478	28532	49	7	51.1	4.5	1.003	42	1.061	43	0.932	45	0.998	46	0.965	42	1.016	46	0.937	43	0.957	43	0.911	40	0.932	38	0.916	39	0.927	40
1008	gi|241923723	hypothetical protein SORBIDRAFT_02g026780 [Sorghum bicolor]	1477	96208	32	5	8.5	5.18	1.066	2	1.051	2	1.101	2	1.081	2	1.056	2	1.04	2	1.134	2	1.112	2	1.115	2	1.097	2	1.177	2	1.156	2
1009	gi|241918293	hypothetical protein SORBIDRAFT_01g018450 [Sorghum bicolor]	1475	108801	62	17	28.4	5.55	0.921	62	0.917	61	0.879	61	0.869	61	0.899	61	0.891	61	0.867	60	0.855	60	0.999	61	0.975	59	0.889	60	0.881	60
1010	gi|241920939	hypothetical protein SORBIDRAFT_01g019370 [Sorghum bicolor]	1473	70498	62	14	38.6	4.89	0.99	60	1.04	60	1.022	62	1.07	62	1.03	62	1.081	62	0.994	62	1.038	62	1.036	61	1.086	62	1.02	60	1.067	60
1011	gi|241939367	hypothetical protein SORBIDRAFT_06g022580 [Sorghum bicolor]	1472	21610	111	11	60	10.28	0.938	29	0.996	29	0.93	29	0.983	29	0.934	29	0.985	28	0.88	29	0.929	29	0.989	29	1.047	29	0.953	29	1.009	29
1012	gi|241933580	hypothetical protein SORBIDRAFT_04g012930 [Sorghum bicolor]	1468	73922	56	15	34.7	9.34	0.943	55	0.973	55	0.988	55	1.018	55	0.886	56	0.914	55	1.034	56	1.065	56	0.942	55	0.971	54	1.004	56	1.036	55
1013	gi|241930217	hypothetical protein SORBIDRAFT_03g029780 [Sorghum bicolor]	1466	129230	58	18	25.1	8.76	1.122	57	1.107	56	1.033	54	1.018	54	1.042	56	1.039	55	0.994	54	0.983	55	1.029	54	1.016	54	1.018	55	1.004	55
1014	gi|241946418	hypothetical protein SORBIDRAFT_09g021030 [Sorghum bicolor]	1465	38568	69	9	35.1	8.37	0.906	67	0.95	67	1.692	67	1.766	67	0.91	67	0.952	67	1.788	67	1.863	68	0.862	68	0.9	67	1.617	67	1.688	67
1015	gi|241926606	hypothetical protein SORBIDRAFT_02g040120 [Sorghum bicolor]	1463	27462	113	15	62.4	10.21	1.237	2	0.986	1	0.836	1	0.711	2	1.04	2	1.175	1	0.672	2	0.755	1	1.199	1	1.052	2	0.767	1	0.654	1
1016	gi|241919079	hypothetical protein SORBIDRAFT_01g034530 [Sorghum bicolor]	1460	13709	72	7	62.9	5.87	0.878	62	0.896	62	1.245	61	1.264	62	0.71	62	0.724	62	1.205	61	1.222	62	0.959	62	0.976	62	1.029	62	1.046	62
1017	gi|241945797	hypothetical protein SORBIDRAFT_09g002260 [Sorghum bicolor]	1457	51439	80	11	36.3	6.42	1.085	80	1.062	80	0.977	80	0.939	79	1.119	80	1.093	80	1.005	80	0.978	80	1.12	80	1.092	80	0.981	80	0.956	80
1018	gi|241936337	hypothetical protein SORBIDRAFT_05g006160 [Sorghum bicolor]	1457	71975	42	11	32.3	5.28	1.206	37	1.187	37	0.999	35	0.974	37	1.164	38	1.145	37	0.935	33	0.908	35	1.194	36	1.179	37	0.937	35	0.924	37
1019	gi|241941654	hypothetical protein SORBIDRAFT_07g008560 [Sorghum bicolor]	1454	23736	41	8	69.2	5.24	0.982	41	0.96	41	0.982	41	0.968	40	1.003	41	0.979	41	0.966	41	0.939	41	0.893	41	0.856	40	1.049	41	1.021	41
1020	gi|241942163	hypothetical protein SORBIDRAFT_07g026190 [Sorghum bicolor]	1453	32423	64	9	50.2	5.11	1.112	62	1.094	61	1.156	61	1.131	61	1.143	61	1.122	61	1.145	61	1.12	61	0.998	59	0.974	59	1.264	61	1.238	61
1021	gi|241937673	hypothetical protein SORBIDRAFT_06g016800 [Sorghum bicolor]	1448	24628	103	10	49.5	9.81	1.244	81	1.203	81	0.652	81	0.627	81	1.107	81	1.069	81	0.645	80	0.619	80	1.135	81	1.096	79	0.659	79	0.636	79
1022	gi|241929562	hypothetical protein SORBIDRAFT_03g009870 [Sorghum bicolor]	1448	87067	73	20	44.3	9.11	0.888	38	0.88	38	0.939	38	0.947	36	0.8	38	0.792	38	0.962	38	0.948	38	0.78	38	0.771	38	0.998	38	0.996	37
1023	gi|241936840	hypothetical protein SORBIDRAFT_05g022390 [Sorghum bicolor]	1445	158497	85	27	29.6	5.52	0.977	47	1.018	46	0.998	47	1.029	47	0.994	47	1.025	46	1.046	46	1.075	46	1.099	47	1.134	47	1.051	47	1.084	47
1024	gi|241921499	hypothetical protein SORBIDRAFT_01g031540 [Sorghum bicolor]	1442	57550	58	13	35.7	5.33	1.204	55	1.193	55	1.275	55	1.264	55	1.182	55	1.169	55	1.236	55	1.226	55	1.282	55	1.271	55	1.187	53	1.179	53
1025	gi|241939005	hypothetical protein SORBIDRAFT_06g016480 [Sorghum bicolor]	1442	51197	55	2	5.5	5.39	1.093	31	1.016	31	1.157	31	1.07	31	1.011	31	0.938	31	1.09	31	1.006	31	1.035	30	0.959	30	1.084	31	1.003	31
1026	gi|241922101	hypothetical protein SORBIDRAFT_01g042430 [Sorghum bicolor]	1439	182501	39	11	11.3	6.05	0.916	38	0.909	38	0.971	39	0.955	39	0.926	39	0.913	39	1.004	38	0.987	38	1.135	39	1.117	39	0.956	39	0.94	39
1027	gi|241936032	hypothetical protein SORBIDRAFT_05g001680 [Sorghum bicolor]	1438	21684	121	9	61.5	10.68	1.354	5	1.406	5	0.86	5	0.889	5	1.266	4	1.293	5	0.745	5	0.769	5	1.161	5	1.202	5	0.831	5	0.86	5
1028	gi|241925515	hypothetical protein SORBIDRAFT_02g020360 [Sorghum bicolor]	1437	48435	42	3	10.4	10.19	1.222	42	1.023	42	1.293	42	1.077	42	1.101	42	0.92	42	1.126	42	0.937	42	1.116	42	0.931	42	1.193	42	0.994	42
1029	gi|241923993	hypothetical protein SORBIDRAFT_02g031930 [Sorghum bicolor]	1437	21509	111	13	67.2	10.28	0.994	26	0.986	26	0.965	26	0.952	26	1.032	26	1.022	26	0.934	26	0.92	26	1.041	26	1.028	26	0.961	26	0.948	26
1030	gi|241945105	hypothetical protein SORBIDRAFT_09g020710 [Sorghum bicolor]	1431	16813	87	7	67.9	9.46	1.077	81	1.115	81	1.192	81	1.224	80	1.054	79	1.091	81	1.168	80	1.204	80	1.102	79	1.141	80	1.251	81	1.233	79
1031	gi|241942174	hypothetical protein SORBIDRAFT_07g026360 [Sorghum bicolor]	1430	28035	57	7	40.6	5.65	1.259	11	1.28	11	1.069	10	1.023	11	1.101	11	1.117	11	1.06	11	1.071	11	1.161	11	1.177	11	0.97	11	0.982	11
1032	gi|241937378	hypothetical protein SORBIDRAFT_06g003270 [Sorghum bicolor]	1429	42241	44	9	34.6	8.59	1.036	42	0.983	43	0.942	42	0.887	43	0.97	42	0.917	42	0.957	42	0.904	44	1.015	43	0.954	43	0.967	42	0.908	43
1033	gi|241918121	hypothetical protein SORBIDRAFT_01g015200 [Sorghum bicolor]	1426	102621	60	14	24.3	5.02	1.141	55	1.17	56	0.947	55	0.953	57	1.053	56	1.079	56	0.95	53	0.966	54	1.029	56	1.051	55	0.916	52	0.933	51
1034	gi|241927801	hypothetical protein SORBIDRAFT_03g025820 [Sorghum bicolor]	1426	89977	51	14	31.4	8.39	0.93	51	1.007	51	0.922	51	0.993	51	0.919	51	0.993	51	1.039	51	1.046	49	1.029	51	1.11	51	0.994	51	1.071	51
1035	gi|241938416	hypothetical protein SORBIDRAFT_06g031020 [Sorghum bicolor]	1425	38107	54	8	41.4	5.28	0.872	46	0.796	47	0.876	46	0.8	46	0.873	46	0.797	46	0.899	46	0.817	48	0.794	46	0.734	45	0.837	45	0.762	46
1036	gi|241925513	hypothetical protein SORBIDRAFT_02g020340 [Sorghum bicolor]	1424	19884	74	9	83.1	6.51	1.097	29	1.029	29	1.102	29	1.028	29	1.111	29	1.041	29	0.921	29	0.858	29	0.961	29	0.898	29	1.049	29	0.98	29
1037	gi|241934798	hypothetical protein SORBIDRAFT_05g002380 [Sorghum bicolor]	1420	132711	63	14	16.4	5.69	0.844	14	0.886	14	0.84	14	0.877	14	0.817	14	0.856	14	0.834	14	0.87	14	0.871	14	0.911	14	0.865	14	0.886	13
1038	gi|241933237	hypothetical protein SORBIDRAFT_04g005480 [Sorghum bicolor]	1416	34768	50	7	37.4	5.69	1.091	50	1.073	50	0.883	50	0.864	50	1.046	50	1.027	50	0.915	50	0.895	50	1.073	50	1.053	50	0.888	50	0.87	50
1039	gi|241926271	hypothetical protein SORBIDRAFT_02g033970 [Sorghum bicolor]	1414	37350	44	6	28.2	6.04	1.035	44	0.955	44	1.021	44	0.937	44	1.046	44	0.963	44	0.857	44	0.786	44	1.071	44	0.984	44	0.948	43	0.878	44
1040	gi|241922752	hypothetical protein SORBIDRAFT_02g003560 [Sorghum bicolor]	1412	38385	51	12	55	5.37	1.122	50	1.126	51	0.908	50	0.896	50	1.047	50	1.042	50	0.798	50	0.789	50	1.131	51	1.131	50	0.88	50	0.88	51
1041	gi|241928207	hypothetical protein SORBIDRAFT_03g032540 [Sorghum bicolor]	1408	55158	73	15	40.6	6.57	0.965	72	0.978	71	0.98	72	0.99	71	0.971	72	0.983	71	0.997	72	1.005	71	0.983	72	0.992	71	1.015	72	1.026	71
1042	gi|241935538	hypothetical protein SORBIDRAFT_05g021742, partial [Sorghum bicolor]	1407	22266	42	3	33.3	5.08	1.1	32	1.034	31	1.241	34	1.199	30	1.175	33	1.105	32	1.219	32	1.131	32	1.06	31	0.987	31	1.326	31	1.235	31
1043	gi|241932292	hypothetical protein SORBIDRAFT_04g026180 [Sorghum bicolor]	1407	14827	41	4	54.8	5.28	1.29	41	1.232	41	1.072	41	1.022	40	1.28	41	1.22	41	1.012	41	0.96	41	1.291	41	1.233	40	0.999	41	0.966	40
1044	gi|241926284	hypothetical protein SORBIDRAFT_02g034240 [Sorghum bicolor]	1407	40308	55	12	53.4	6.42	1.003	51	0.946	52	1.013	53	0.955	55	1.008	54	0.955	53	0.92	53	0.867	54	1.034	51	0.966	52	0.947	54	0.894	53
1045	gi|241918412	hypothetical protein SORBIDRAFT_01g020570 [Sorghum bicolor]	1404	65451	57	10	22.9	7.62	0.915	56	0.916	56	0.688	56	0.685	56	0.933	54	0.933	55	0.666	56	0.662	56	0.999	55	1.001	54	0.633	55	0.629	54
1046	gi|241932042	hypothetical protein SORBIDRAFT_04g021790 [Sorghum bicolor]	1400	39567	46	9	49.7	5.95	1.09	44	1.047	44	1.013	44	0.96	45	1.114	45	1.069	45	0.999	44	0.954	44	1.081	44	1.035	44	1.067	45	1.022	45
1047	gi|241933125	hypothetical protein SORBIDRAFT_04g003400 [Sorghum bicolor]	1398	52982	54	12	36.6	5.54	1.15	47	1.176	47	1.225	48	1.273	49	1.169	48	1.195	47	1.278	48	1.298	48	1.261	48	1.284	49	1.172	48	1.192	48
1048	gi|241933415	hypothetical protein SORBIDRAFT_04g008500 [Sorghum bicolor]	1395	33173	77	8	38.8	10.31	1.075	7	1.061	7	1.01	7	0.993	7	0.946	7	0.932	7	0.915	7	0.898	7	0.933	7	0.918	7	1.076	7	1.058	7
1049	gi|241942447	hypothetical protein SORBIDRAFT_08g001870 [Sorghum bicolor]	1394	21709	117	9	53.7	10.68	1.126	1	1.043	1	0.952	1	0.878	1	1.007	1	0.931	1	0.922	1	0.849	1	1.122	1	1.036	1	1	1	0.922	1
1050	gi|241946805	hypothetical protein SORBIDRAFT_09g028560 [Sorghum bicolor]	1388	28667	80	12	52.3	5.46	1.03	4	1.059	4	0.89	4	0.911	4	0.88	4	0.904	4	1.021	4	1.044	4	0.904	3	0.945	4	0.932	4	0.955	4
1051	gi|241938317	hypothetical protein SORBIDRAFT_06g029180 [Sorghum bicolor]	1387	52289	85	9	33.2	6	0.989	58	1.009	58	1.041	58	1.061	59	0.995	58	1.008	58	0.999	59	1.016	58	1.018	59	1.038	58	1.033	59	1.053	58
1052	gi|241930715	hypothetical protein SORBIDRAFT_03g039390 [Sorghum bicolor]	1386	19205	80	5	35.7	11.43	1.067	1	1.045	1	0.721	1	0.704	1	0.794	1	0.777	1	1.006	1	0.98	1	1.075	1	1.05	1	0.78	1	0.761	1
1053	gi|241946667	hypothetical protein SORBIDRAFT_09g025640 [Sorghum bicolor]	1386	28849	75	11	48.2	5.22	0.984	8	1.069	8	0.88	8	0.953	8	1.01	8	1.097	8	0.913	8	0.987	8	1.104	8	1.196	8	0.916	8	0.991	8
1054	gi|241943587	hypothetical protein SORBIDRAFT_08g004510 [Sorghum bicolor]	1385	67144	55	11	34.4	5.41	1.054	28	1.004	27	1.043	28	1.021	28	1.125	28	1.106	28	1.037	28	1.015	28	0.947	28	0.929	28	1.111	28	1.089	28
1055	gi|241930129	hypothetical protein SORBIDRAFT_03g027850 [Sorghum bicolor]	1384	47431	46	10	42.1	4.9	1.02	40	1.076	40	1.032	40	1.086	40	1.041	39	1.116	38	1.007	38	1.076	37	1.021	39	1.081	39	0.989	40	1.05	39
1056	gi|241930087	hypothetical protein SORBIDRAFT_03g027110 [Sorghum bicolor]	1382	48817	54	12	42.3	6.85	1.334	53	1.377	53	0.593	53	0.61	53	1.283	53	1.323	53	0.586	53	0.602	53	1.16	49	1.284	53	0.652	53	0.671	53
1057	gi|241918324	hypothetical protein SORBIDRAFT_01g019040 [Sorghum bicolor]	1381	23360	50	8	45.8	5.93	0.976	34	1.076	34	0.951	35	1.043	34	0.963	34	1.029	34	0.938	35	1.02	33	0.913	33	0.999	34	0.927	34	1.018	34
1058	gi|241916352	hypothetical protein SORBIDRAFT_10g008510 [Sorghum bicolor]	1380	207987	74	24	29.1	4.66	1.246	74	1.244	73	0.942	74	0.951	70	1.228	74	1.22	72	0.981	74	0.981	68	1.208	74	1.206	73	0.992	74	0.987	73
1059	gi|241945342	hypothetical protein SORBIDRAFT_09g025235, partial [Sorghum bicolor]	1372	22534	83	7	39.9	5.34	1.141	67	1.167	67	0.944	66	0.959	66	1.139	67	1.163	67	0.958	67	0.974	67	1.209	67	1.232	67	0.932	67	0.949	67
1060	gi|241941627	hypothetical protein SORBIDRAFT_07g007660 [Sorghum bicolor]	1372	35041	38	4	20.5	6.8	1.11	35	1.188	36	0.987	37	1.053	37	0.962	36	1.03	36	1.03	37	1.098	38	0.814	35	0.875	37	1.166	37	1.245	37
1061	gi|241928518	hypothetical protein SORBIDRAFT_03g038120 [Sorghum bicolor]	1369	20873	58	3	37.8	7.71	---	---	---	---	---	---	---	---	---	---	---	---	---	---	---	---	---	---	---	---	---	---	---	---
1062	gi|241931632	hypothetical protein SORBIDRAFT_04g007950 [Sorghum bicolor]	1368	75677	54	9	19.3	5.83	0.951	53	0.982	54	1.085	53	1.102	54	0.949	53	0.98	54	1.102	53	1.125	53	0.933	54	0.953	54	1.025	52	1.043	53
1063	gi|241932717	hypothetical protein SORBIDRAFT_04g034340 [Sorghum bicolor]	1366	38105	78	11	41	5.78	1.009	78	0.998	78	0.959	78	0.944	78	0.949	78	0.937	78	0.961	78	0.945	78	0.956	77	0.942	77	0.93	78	0.916	78
1064	gi|241930021	hypothetical protein SORBIDRAFT_03g026110 [Sorghum bicolor]	1366	207651	81	26	21.7	8.36	1.064	65	1.06	65	1.051	65	1.042	65	1.092	65	1.087	65	1.05	65	1.04	65	1.128	65	1.12	65	1.039	64	1.024	65
1065	gi|241919390	hypothetical protein SORBIDRAFT_01g040750 [Sorghum bicolor]	1364	104765	45	12	27.3	5.44	0.711	44	0.684	43	1.197	45	1.156	44	0.771	45	0.745	45	1.236	45	1.189	45	0.788	43	0.765	44	1.1	44	1.06	44
1066	gi|241921461	hypothetical protein SORBIDRAFT_01g030870 [Sorghum bicolor]	1364	32089	73	11	41.9	5.25	2.299	46	2.311	46	0.501	46	0.501	46	2.311	46	2.32	46	0.543	46	0.554	45	2.029	46	2.034	46	0.571	45	0.57	45
1067	gi|241932602	hypothetical protein SORBIDRAFT_04g032250 [Sorghum bicolor]	1362	43179	93	15	46.3	5.79	1.954	92	1.966	93	0.554	87	0.553	88	1.806	92	1.815	93	0.548	88	0.549	89	1.663	92	1.667	93	0.626	87	0.628	88
1068	gi|241921306	hypothetical protein SORBIDRAFT_01g028330 [Sorghum bicolor]	1361	30139	48	9	48.1	5.47	0.978	48	1	48	1.106	48	1.126	48	0.92	48	0.94	48	1.087	46	1.089	47	1.027	48	1.047	48	1.026	48	1.046	48
1069	gi|241924585	hypothetical protein SORBIDRAFT_02g042850 [Sorghum bicolor]	1361	37415	43	10	49.8	6.5	0.848	42	0.851	42	0.887	42	0.885	42	0.879	43	0.878	43	0.855	42	0.853	43	0.94	43	0.937	43	0.798	43	0.795	43
1070	gi|241932749	hypothetical protein SORBIDRAFT_04g034950 [Sorghum bicolor]	1361	87862	47	12	26.2	8.4	1.001	45	0.969	46	1.057	46	0.97	42	1.038	46	1.006	45	0.991	47	0.955	44	1.033	45	0.996	45	1.046	45	1.005	45
1071	gi|241939003	hypothetical protein SORBIDRAFT_06g016430 [Sorghum bicolor]	1360	77502	28	8	23.4	4.88	0.945	25	0.93	26	1.022	26	0.991	26	0.996	26	0.969	26	0.993	26	0.961	26	1.134	27	1.101	27	1.015	26	0.99	27
1072	gi|241944723	hypothetical protein SORBIDRAFT_09g006380 [Sorghum bicolor]	1357	66440	58	14	40	5.79	0.974	57	1.008	56	1.085	58	1.113	58	0.903	58	0.928	58	1.043	58	1.072	57	0.993	57	1.02	57	1.065	57	1.086	58
1073	gi|241917381	hypothetical protein SORBIDRAFT_01g001440 [Sorghum bicolor]	1356	40533	57	10	43.2	7.59	1.07	56	1.114	55	1.017	56	1.017	56	1.023	55	1.063	55	1.026	56	1.035	55	0.965	57	0.988	56	1.042	57	1.065	56
1074	gi|241932762	hypothetical protein SORBIDRAFT_04g035150 [Sorghum bicolor]	1355	147617	81	14	14.1	6.05	1.005	29	1.247	31	1.087	31	0.963	31	1.128	31	1.002	31	1.046	31	0.925	31	1.161	31	1.029	31	1.024	31	0.908	31
1075	gi|241937240	hypothetical protein SORBIDRAFT_06g001120 [Sorghum bicolor]	1355	54430	61	13	35.5	6.32	0.909	60	0.861	59	0.93	60	0.879	61	0.91	61	0.858	61	0.886	61	0.832	61	0.874	60	0.824	60	0.932	61	0.884	60
1076	gi|241917981	hypothetical protein SORBIDRAFT_01g012840 [Sorghum bicolor]	1354	16384	37	7	71.8	5.75	1.212	34	1.143	35	1.132	36	1.075	36	1.149	34	1.09	35	1.125	34	1.062	33	1.139	35	1.074	35	1.144	35	1.098	35
1077	gi|241939161	hypothetical protein SORBIDRAFT_06g019200 [Sorghum bicolor]	1352	34962	45	8	37.2	6.75	1.009	3	1.042	3	0.779	3	0.801	3	1.211	3	1.249	3	1.265	3	1.298	3	1.581	3	1.627	3	0.889	3	0.914	3
1078	gi|241931889	hypothetical protein SORBIDRAFT_04g017830 [Sorghum bicolor]	1350	47616	47	7	25.6	6.22	1.107	46	1.067	47	0.658	47	0.633	47	1.166	47	1.127	47	0.612	47	0.589	47	1.06	47	1.023	47	0.682	46	0.657	46
1079	gi|241934253	hypothetical protein SORBIDRAFT_04g030600 [Sorghum bicolor]	1347	46235	50	7	26.5	6.42	0.984	47	0.952	48	0.946	47	0.91	48	0.944	45	0.897	48	0.941	46	0.902	48	1.027	45	1.002	47	0.952	46	0.921	46
1080	gi|241938524	hypothetical protein SORBIDRAFT_06g033270 [Sorghum bicolor]	1345	17557	58	5	57.4	4.26	0.873	57	0.905	57	1.416	58	1.462	58	0.863	57	0.894	57	1.45	58	1.495	58	0.86	54	0.888	54	1.419	57	1.465	57
1081	gi|241931125	hypothetical protein SORBIDRAFT_03g046750 [Sorghum bicolor]	1343	24605	95	9	50.3	9.81	1.092	76	1.139	77	0.648	76	0.672	77	1.044	76	1.088	77	0.661	76	0.686	77	1.025	76	1.065	77	0.651	75	0.677	76
1082	gi|241932944	hypothetical protein SORBIDRAFT_04g000230 [Sorghum bicolor]	1336	75769	76	19	38.6	4.59	0.925	70	0.927	70	0.905	71	0.902	71	0.912	71	0.912	71	0.964	71	0.96	71	0.929	71	0.928	71	0.924	71	0.922	71
1083	gi|241939977	hypothetical protein SORBIDRAFT_06g033310 [Sorghum bicolor]	1333	140964	41	12	15.8	5.28	1.051	40	1.024	39	0.95	41	0.92	41	1.002	38	0.957	40	0.955	40	0.925	40	1.059	41	1.028	41	0.955	39	0.935	40
1084	gi|241928713	hypothetical protein SORBIDRAFT_03g041700 [Sorghum bicolor]	1330	46265	50	15	47.9	6.62	0.752	44	0.74	44	0.825	44	0.808	44	0.72	44	0.708	44	0.753	44	0.737	44	0.779	44	0.765	44	0.776	44	0.762	44
1085	gi|241921768	hypothetical protein SORBIDRAFT_01g036250 [Sorghum bicolor]	1329	38782	60	13	65.4	6.41	0.991	56	1.005	53	0.947	57	0.95	55	1.006	54	1.013	53	0.933	55	0.945	56	0.977	56	0.982	54	0.973	54	0.975	53
1086	gi|241921682	hypothetical protein SORBIDRAFT_01g034750 [Sorghum bicolor]	1329	17593	50	5	56.7	6.81	0.95	50	0.959	50	1.235	50	1.24	50	0.924	50	0.927	49	1.31	50	1.313	50	1.099	50	1.035	47	1.251	49	1.251	50
1087	gi|241918360	hypothetical protein SORBIDRAFT_01g019790 [Sorghum bicolor]	1327	69438	71	18	46.7	6.15	0.921	60	0.899	60	0.877	60	0.852	60	0.966	60	0.942	61	0.871	60	0.845	60	0.941	60	0.916	61	0.851	61	0.827	60
1088	gi|241938056	hypothetical protein SORBIDRAFT_06g024050 [Sorghum bicolor]	1326	62712	64	11	36.2	5.34	1.113	40	1.009	41	0.967	37	0.87	40	1.118	40	1.012	42	0.934	39	0.842	39	1.128	38	1.018	40	0.92	37	0.828	38
1089	gi|241945053	hypothetical protein SORBIDRAFT_09g019770 [Sorghum bicolor]	1325	50642	49	8	22.2	9.01	0.915	49	0.884	49	1.283	49	1.235	49	0.933	49	0.9	49	1.348	45	1.276	49	1.004	49	0.967	49	1.242	49	1.195	49
1090	gi|241925828	hypothetical protein SORBIDRAFT_02g025790 [Sorghum bicolor]	1317	61962	64	12	36.5	6.06	1.094	64	1.142	64	1.044	64	1.085	64	1.082	64	1.128	64	1.091	64	1.133	64	0.987	64	1.027	64	1.063	64	1.105	64
1091	gi|241930140	hypothetical protein SORBIDRAFT_03g028060 [Sorghum bicolor]	1317	45191	59	12	45.9	6.11	0.93	22	0.961	22	0.929	22	0.956	22	1.035	22	1.068	22	0.982	21	1.021	21	0.938	21	0.962	22	0.915	21	0.938	22
1092	gi|241917212	hypothetical protein SORBIDRAFT_10g029510 [Sorghum bicolor]	1317	43958	56	12	44.5	9.05	0.81	33	0.831	33	0.857	33	0.874	33	0.785	34	0.804	34	0.796	33	0.811	33	0.798	33	0.816	33	0.849	34	0.868	34
1093	gi|241920874	hypothetical protein SORBIDRAFT_01g018400 [Sorghum bicolor]	1315	52727	52	13	41.5	8.09	0.887	40	0.815	40	0.799	40	0.73	40	0.85	41	0.78	40	0.775	41	0.707	42	0.865	40	0.792	40	0.811	40	0.742	40
1094	gi|241941271	hypothetical protein SORBIDRAFT_07g001490 [Sorghum bicolor]	1314	62430	67	17	38.6	5.02	0.991	60	0.947	62	1.024	59	0.97	65	0.928	61	0.886	63	1.115	58	1.059	59	0.932	63	0.889	63	1.074	59	1.023	60
1095	gi|241930957	hypothetical protein SORBIDRAFT_03g043730 [Sorghum bicolor]	1307	123437	60	14	19.1	5.56	1.032	58	1.045	59	0.915	59	0.923	60	1.061	59	1.072	60	0.939	58	0.95	59	1.032	60	1.042	59	0.893	58	0.903	59
1096	gi|241916919	hypothetical protein SORBIDRAFT_10g024510 [Sorghum bicolor]	1307	42597	60	11	43.8	6.75	1.025	59	1.045	59	0.96	59	0.973	59	0.972	58	0.989	58	0.965	59	0.977	59	1.016	59	1.032	59	0.909	56	0.962	59
1097	gi|241942398	hypothetical protein SORBIDRAFT_08g001010 [Sorghum bicolor]	1306	86573	44	12	28.9	6.24	0.999	39	1.046	38	1.107	39	1.157	39	0.995	39	1.044	39	1.03	39	1.075	39	0.985	38	1.029	38	1.027	39	1.074	39
1098	gi|241921194	hypothetical protein SORBIDRAFT_01g025920 [Sorghum bicolor]	1304	42675	63	12	54.9	5.2	1.164	63	1.137	62	1.047	62	1.024	60	1.202	63	1.173	62	1.04	63	1.011	62	1.198	63	1.168	62	1.027	63	0.99	61
1099	gi|241933381	hypothetical protein SORBIDRAFT_04g007860 [Sorghum bicolor]	1304	45618	49	8	29.2	5.97	0.884	40	0.892	39	1.034	40	1.039	39	0.873	40	0.879	40	1.139	40	1.141	40	0.835	40	0.839	40	1.053	40	1.057	40
1100	gi|241926550	hypothetical protein SORBIDRAFT_02g039090 [Sorghum bicolor]	1303	22750	106	7	40.7	10.69	1.25	55	1.254	55	0.765	54	0.758	55	1.051	55	1.053	55	0.844	55	0.841	55	1.151	55	1.151	55	0.91	55	0.909	55
1101	gi|241932489	hypothetical protein SORBIDRAFT_04g030100 [Sorghum bicolor]	1302	112377	64	23	33.6	5.92	1.011	64	0.98	62	0.928	62	0.896	62	1.013	64	0.969	61	0.906	62	0.874	62	0.964	61	0.93	61	0.919	62	0.888	62
1102	gi|241943986	hypothetical protein SORBIDRAFT_08g017020 [Sorghum bicolor]	1300	62478	65	12	27.8	5.66	1.008	65	1.054	65	0.956	65	0.995	65	0.978	65	1.021	65	0.969	65	1.007	65	1.058	65	1.102	65	0.918	65	0.955	65
1103	gi|241930367	hypothetical protein SORBIDRAFT_03g032720 [Sorghum bicolor]	1299	34093	38	5	32	5.08	0.934	33	0.991	34	0.938	33	0.988	33	0.915	34	0.969	33	0.922	34	0.972	34	1.051	34	1.108	32	0.871	34	0.921	34
1104	gi|241937849	hypothetical protein SORBIDRAFT_06g020060 [Sorghum bicolor]	1297	62536	38	13	41.5	4.98	1.009	38	1.093	38	0.932	38	1.004	38	1.047	38	1.131	38	0.939	38	1.01	38	1.153	38	1.244	38	0.906	37	0.976	37
1105	gi|241942396	hypothetical protein SORBIDRAFT_08g000990 [Sorghum bicolor]	1296	38468	49	5	24.7	8.06	0.833	1	0.927	1	0.988	1	1.094	1	0.994	1	1.104	1	0.961	1	1.063	1	0.885	1	0.982	1	0.849	1	0.941	1
1106	gi|241920832	hypothetical protein SORBIDRAFT_01g017790 [Sorghum bicolor]	1295	76767	63	16	36.5	8.04	1.085	63	1.086	62	0.888	62	0.883	62	1.065	63	1.062	63	0.885	63	0.879	63	1.081	60	1.094	63	0.856	63	0.852	63
1107	gi|241927708	hypothetical protein SORBIDRAFT_03g023240 [Sorghum bicolor]	1295	39908	60	8	42.3	7.68	1.086	57	1.05	60	0.952	60	0.914	59	1.068	59	1.029	59	0.939	58	0.9	58	1.026	56	0.994	58	0.954	59	0.918	60
1108	gi|241919387	hypothetical protein SORBIDRAFT_01g040670 [Sorghum bicolor]	1291	70707	41	11	28.3	6.4	1.07	41	1.077	40	0.967	39	0.968	39	1.017	41	1.018	40	0.955	41	0.955	40	1.044	40	1.046	39	0.962	41	0.966	40
1109	gi|241927072	hypothetical protein SORBIDRAFT_03g004270 [Sorghum bicolor]	1290	41922	80	18	61.7	8.89	1.068	79	1.072	79	0.938	80	0.946	78	1.069	80	1.07	80	0.972	80	0.965	79	0.99	80	0.987	79	0.928	80	0.924	79
1110	gi|241939146	hypothetical protein SORBIDRAFT_06g018910 [Sorghum bicolor]	1289	36840	50	6	21.8	4.29	0.943	50	0.954	50	0.914	50	0.92	50	0.865	50	0.874	50	1.021	50	1.026	50	0.777	50	0.783	50	0.912	50	0.918	50
1111	gi|241917488	hypothetical protein SORBIDRAFT_01g003410 [Sorghum bicolor]	1288	22755	62	8	52.8	10.37	1.18	56	1.176	55	0.704	54	0.71	56	1.092	55	1.085	54	0.779	55	0.791	55	0.892	54	0.892	55	0.878	53	0.877	54
1112	gi|241934967	hypothetical protein SORBIDRAFT_05g005470 [Sorghum bicolor]	1288	63312	70	12	27.6	8.34	1.084	70	1.08	70	0.973	70	0.965	70	1.074	70	1.068	70	1.024	70	1.014	70	0.999	69	0.996	70	1.034	70	1.025	70
1113	gi|241916566	hypothetical protein SORBIDRAFT_10g012990 [Sorghum bicolor]	1288	44270	40	7	25.6	6.67	0.773	18	0.811	18	0.846	20	0.888	20	0.796	18	0.833	18	0.79	19	0.823	19	0.853	19	0.898	19	0.886	18	0.925	18
1114	gi|241931547	hypothetical protein SORBIDRAFT_04g006520 [Sorghum bicolor]	1277	109502	46	11	17.1	6.17	0.967	45	0.931	45	1.25	45	1.199	45	0.999	45	0.96	45	1.17	45	1.12	45	1.09	44	1.047	45	1.19	45	1.141	45
1115	gi|241930139	hypothetical protein SORBIDRAFT_03g028050 [Sorghum bicolor]	1277	44430	69	15	54.8	6.47	0.879	30	0.862	29	0.798	29	0.776	30	0.884	29	0.866	30	0.788	30	0.757	30	0.932	29	0.907	30	0.783	30	0.754	30
1116	gi|241914704	hypothetical protein SORBIDRAFT_10g003450 [Sorghum bicolor]	1277	54448	56	12	37.3	4.29	1.259	56	1.218	55	0.789	55	0.756	55	1.208	55	1.167	56	0.809	56	0.776	56	1.192	56	1.147	56	0.87	56	0.838	55
1117	gi|241929858	hypothetical protein SORBIDRAFT_03g018290 [Sorghum bicolor]	1276	18237	56	7	75.8	7.9	1.14	56	1.075	53	0.923	55	0.91	55	0.996	54	0.983	55	1.011	55	0.996	56	1.044	55	1.029	54	0.951	54	0.937	54
1118	gi|241934646	hypothetical protein SORBIDRAFT_04g037970 [Sorghum bicolor]	1275	94849	54	16	28.2	6.11	0.966	53	1.01	52	1.012	52	1.035	53	0.932	51	0.976	51	0.995	52	1.043	51	1.026	51	1.072	51	1.035	51	1.08	51
1119	gi|241929173	hypothetical protein SORBIDRAFT_03g003140 [Sorghum bicolor]	1275	70017	57	9	23.2	7.59	1.274	4	1.364	4	0.909	4	0.969	4	1.471	4	1.573	4	0.572	4	0.609	4	1.16	4	1.238	4	0.819	4	0.873	4
1120	gi|241919857	hypothetical protein SORBIDRAFT_01g049880 [Sorghum bicolor]	1275	58385	62	14	44	5.16	0.949	53	0.943	51	0.992	53	0.977	54	0.932	53	0.915	52	1.025	53	1	53	0.957	52	0.94	55	1.023	52	1.002	52
1121	gi|241927004	hypothetical protein SORBIDRAFT_03g003220 [Sorghum bicolor]	1274	81537	55	10	21.1	6.47	0.953	18	0.914	18	0.777	18	0.742	18	0.872	18	0.835	18	0.787	17	0.753	17	0.946	18	0.904	18	0.712	17	0.684	17
1122	gi|241916032	hypothetical protein SORBIDRAFT_10g002940 [Sorghum bicolor]	1273	20663	79	4	21.2	5.71	1.033	74	1.021	75	0.999	75	0.981	75	0.973	75	0.959	75	0.967	75	0.949	75	1.111	75	1.094	75	0.984	73	0.968	74
1123	gi|241929022	hypothetical protein SORBIDRAFT_03g000440 [Sorghum bicolor]	1271	18904	55	6	62.3	9.17	0.879	52	0.885	51	1.047	52	1.049	52	0.853	51	0.856	50	1.09	52	1.091	51	0.749	52	0.751	51	1.02	52	1.023	51
1124	gi|241924908	hypothetical protein SORBIDRAFT_02g004260 [Sorghum bicolor]	1268	45087	66	7	22	5.75	0.962	54	0.998	54	0.788	54	0.814	54	0.941	54	0.975	54	0.854	54	0.881	54	0.912	54	0.944	54	0.765	54	0.791	54
1125	gi|241933698	hypothetical protein SORBIDRAFT_04g020120 [Sorghum bicolor]	1264	55993	55	11	27.4	4.97	0.964	45	0.959	43	1.017	46	1.009	46	0.932	47	0.925	45	1.001	45	0.991	47	0.898	47	0.891	43	0.947	43	0.94	43
1126	gi|241943504	hypothetical protein SORBIDRAFT_08g003250 [Sorghum bicolor]	1262	35086	66	13	54.2	6.67	1.189	64	1.167	62	0.777	62	0.764	63	1.212	65	1.182	66	0.8	64	0.781	65	1.18	65	1.151	66	0.763	64	0.741	64
1127	gi|241923171	hypothetical protein SORBIDRAFT_02g010770 [Sorghum bicolor]	1261	27955	83	10	49.4	6.02	1.156	25	1.153	25	1.002	25	1.003	24	1.021	25	1.017	25	1.011	25	1.002	25	1.014	25	1.008	25	0.965	24	0.965	25
1128	gi|241933996	hypothetical protein SORBIDRAFT_04g025840 [Sorghum bicolor]	1260	118798	69	18	30.8	5.27	1.007	63	1.022	64	0.907	64	0.904	65	0.913	64	0.913	64	0.955	64	0.95	64	0.914	64	0.909	63	0.945	64	0.943	64
1129	gi|22208467	putative glucosyl transferase [Sorghum bicolor]	1257	60175	55	11	31	5.05	1.958	54	2.023	55	0.649	54	0.668	55	1.805	54	1.863	55	0.687	54	0.705	55	1.784	54	1.838	55	0.748	53	0.77	54
1130	gi|77799158	putative mitochondrial Rieske protein, partial [Sorghum bicolor]	1256	18363	62	4	38.5	5.91	1.133	21	1.138	21	1.02	21	1.005	21	1.114	21	1.085	19	1.091	21	1.084	22	0.891	22	0.892	21	1.032	21	1.019	20
1131	gi|241925262	hypothetical protein SORBIDRAFT_02g009800 [Sorghum bicolor]	1256	142711	52	12	13.4	5.5	0.896	5	0.935	5	0.937	5	0.973	5	0.9	5	0.938	5	1.009	5	1.047	5	1.051	5	1.093	5	1.049	5	1.09	5
1132	gi|241924929	hypothetical protein SORBIDRAFT_02g004650 [Sorghum bicolor]	1254	37764	57	9	38.8	6.59	0.994	46	0.919	46	0.738	46	0.68	46	1.146	46	1.059	46	0.679	46	0.624	46	0.962	46	0.948	45	0.625	46	0.576	46
1133	gi|241939302	hypothetical protein SORBIDRAFT_06g021470 [Sorghum bicolor]	1254	63032	56	14	43	5.59	0.93	50	0.979	50	0.88	50	0.922	50	0.875	50	0.921	50	0.926	50	0.969	50	0.797	50	0.837	50	0.927	49	0.966	50
1134	gi|241942052	hypothetical protein SORBIDRAFT_07g024430 [Sorghum bicolor]	1253	46942	50	12	48.1	6.28	1.113	49	1.083	48	1.431	49	1.393	48	1.019	48	0.991	49	1.299	49	1.251	48	1.06	47	1.029	47	1.445	49	1.418	47
1135	gi|241923745	hypothetical protein SORBIDRAFT_02g027070 [Sorghum bicolor]	1252	50757	54	13	39.2	6.33	0.949	53	0.902	53	0.857	53	0.811	53	0.917	53	0.871	53	0.83	53	0.784	53	0.938	52	0.886	52	0.854	53	0.809	53
1136	gi|241942899	hypothetical protein SORBIDRAFT_08g016370 [Sorghum bicolor]	1251	43353	73	12	46	5.88	0.543	35	0.491	34	3.467	36	3.239	35	0.596	36	0.554	35	3.233	36	3.021	35	0.653	34	0.595	33	3.146	36	2.943	35
1137	gi|241921984	hypothetical protein SORBIDRAFT_01g040090 [Sorghum bicolor]	1251	129101	45	11	14.8	5.31	0.984	45	1.004	45	1.05	44	1.066	45	1.043	45	1.063	45	1.027	44	1.042	44	1.017	45	1.034	45	1.032	45	1.049	45
1138	gi|241937392	hypothetical protein SORBIDRAFT_06g004280 [Sorghum bicolor]	1249	89596	51	4	4.1	5.93	1.198	28	1.078	30	1.048	30	0.973	30	0.986	30	0.918	30	1.029	30	0.954	30	0.912	30	0.848	30	0.968	30	0.899	30
1139	gi|241936642	hypothetical protein SORBIDRAFT_05g018800 [Sorghum bicolor]	1243	28221	44	3	16.6	4.46	1.941	39	1.87	44	0.288	40	0.295	40	2.16	44	2.225	44	0.233	41	0.239	41	1.762	44	1.812	44	0.334	37	0.344	37
1140	gi|241918558	hypothetical protein SORBIDRAFT_01g024390 [Sorghum bicolor]	1243	61389	39	10	30	5.43	0.819	37	0.828	37	0.991	38	1.005	38	0.848	37	0.857	36	0.973	37	0.979	37	0.818	37	0.826	37	0.979	36	0.984	36
1141	gi|241920262	hypothetical protein SORBIDRAFT_01g007240 [Sorghum bicolor]	1242	39260	34	7	38.9	6.51	1.097	34	1.03	33	0.818	33	0.757	32	1.142	34	1.076	32	0.81	33	0.75	31	1.137	34	1.055	33	0.828	31	0.769	31
1142	gi|241946020	hypothetical protein SORBIDRAFT_09g005840 [Sorghum bicolor]	1240	57236	47	8	23.5	5.04	0.848	41	0.876	43	1.441	44	1.431	43	0.806	43	0.802	44	1.322	44	1.315	43	0.873	41	0.876	41	1.292	44	1.287	43
1143	gi|241945083	hypothetical protein SORBIDRAFT_09g020230 [Sorghum bicolor]	1239	41765	48	11	45.5	5.44	1.683	48	1.658	48	0.935	48	0.918	48	1.614	48	1.588	48	0.917	48	0.899	48	1.833	48	1.8	48	1.032	47	1.014	47
1144	gi|241928086	hypothetical protein SORBIDRAFT_03g030650 [Sorghum bicolor]	1237	26939	69	11	47.9	5.32	1.142	11	1.22	11	0.942	12	1.002	12	1.067	12	1.139	12	0.839	12	0.892	12	1.223	12	1.3	11	0.83	12	0.883	12
1145	gi|241922599	hypothetical protein SORBIDRAFT_02g000840 [Sorghum bicolor]	1236	26514	44	4	24.2	6.27	0.772	40	0.733	40	1.405	40	1.329	40	0.805	40	0.764	40	1.327	40	1.254	40	0.776	39	0.764	40	1.326	40	1.256	40
1146	gi|241931980	hypothetical protein SORBIDRAFT_04g020680 [Sorghum bicolor]	1234	59855	47	11	34.7	5.68	0.943	45	0.99	47	0.787	45	0.815	46	0.899	46	0.919	46	0.807	46	0.823	47	0.913	47	0.932	46	0.81	45	0.826	44
1147	gi|241944175	hypothetical protein SORBIDRAFT_08g020250 [Sorghum bicolor]	1234	58673	57	16	43.2	5.42	1.088	56	1.142	55	0.956	56	0.995	56	1.062	56	1.11	56	0.98	56	1.021	55	1.094	56	1.141	56	1.025	56	1.068	56
1148	gi|241926125	hypothetical protein SORBIDRAFT_02g031300 [Sorghum bicolor]	1232	18396	51	4	40.7	5.06	0.86	50	0.871	49	0.855	48	0.864	46	0.783	48	0.794	48	0.868	49	0.876	49	0.886	48	0.897	48	0.777	45	0.79	46
1149	gi|241928897	hypothetical protein SORBIDRAFT_03g045630 [Sorghum bicolor]	1230	35591	49	7	30	5.08	0.995	36	0.951	36	0.773	37	0.738	37	1.105	36	1.055	36	0.764	37	0.728	37	0.924	37	0.883	37	0.681	37	0.651	37
1150	gi|241945759	hypothetical protein SORBIDRAFT_09g001550 [Sorghum bicolor]	1230	11278	31	3	37.4	11.93	1.116	30	1.126	30	0.725	30	0.728	30	0.996	30	1.004	30	0.768	30	0.77	30	1.141	30	1.148	30	1.018	30	1.022	30
1151	gi|241945302	hypothetical protein SORBIDRAFT_09g024530 [Sorghum bicolor]	1229	16760	35	5	42.6	8.57	0.845	14	0.792	15	1.184	15	1.136	15	0.727	15	0.7	15	1.183	15	1.134	15	0.634	15	0.609	15	1.12	15	1.075	15
1152	gi|241946693	hypothetical protein SORBIDRAFT_09g026120 [Sorghum bicolor]	1226	16729	80	4	44.3	4.92	0.443	1	0.451	1	1.457	1	1.477	1	1.264	1	1.285	1	1.154	1	1.168	1	1.525	1	1.548	1	1.77	1	1.795	1
1153	gi|241916218	hypothetical protein SORBIDRAFT_10g006110 [Sorghum bicolor]	1226	64031	33	10	30.5	9.38	1.084	20	1.115	22	1.099	22	1.094	22	1.229	21	1.22	22	1.033	22	1.027	22	1.174	22	1.171	22	1.045	22	1.041	22
1154	gi|241940374	hypothetical protein SORBIDRAFT_07g006040 [Sorghum bicolor]	1225	61864	46	11	32.3	6.25	0.993	29	0.991	29	1.018	30	1.012	29	0.938	30	0.934	29	1.076	29	1.067	31	1.09	30	1.084	29	1.057	29	1.073	30
1155	gi|241916957	hypothetical protein SORBIDRAFT_10g025190 [Sorghum bicolor]	1223	26462	35	5	29.4	5.15	1.097	29	1.091	29	1.096	28	1.086	30	1.133	29	1.093	28	1	29	0.988	29	0.949	29	0.94	29	1.08	29	1.078	30
1156	gi|241922876	hypothetical protein SORBIDRAFT_02g005620 [Sorghum bicolor]	1222	52032	45	8	24.4	7.12	0.957	27	0.973	28	0.94	28	0.972	28	0.979	27	0.992	28	0.951	28	0.983	28	1.074	28	1.112	28	0.947	27	0.96	28
1157	gi|241933560	hypothetical protein SORBIDRAFT_04g011550 [Sorghum bicolor]	1221	45160	53	9	36.5	8.1	1.01	53	1.045	53	1.008	53	1.034	52	1.021	50	1.05	52	1.08	53	1.108	52	0.971	51	1.001	51	1.076	53	1.103	51
1158	gi|241919946	hypothetical protein SORBIDRAFT_01g001040 [Sorghum bicolor]	1221	38912	61	15	74.9	5.16	0.914	61	0.894	61	0.902	61	0.878	61	0.915	61	0.887	60	0.873	60	0.85	60	0.856	59	0.828	58	0.914	61	0.89	61
1159	gi|241924295	hypothetical protein SORBIDRAFT_02g037480 [Sorghum bicolor]	1221	35922	42	7	36.9	9.14	0.955	39	1.005	39	1.021	39	1.07	40	0.986	38	1.039	39	1.073	39	1.121	40	1.038	38	1.094	40	1.037	39	1.086	40
1160	gi|241927077	hypothetical protein SORBIDRAFT_03g004340 [Sorghum bicolor]	1218	19398	61	9	66	5.17	1.023	46	1.067	47	0.878	47	0.911	47	0.947	47	0.986	47	0.892	47	0.925	47	0.919	47	0.955	47	0.916	47	0.951	47
1161	gi|241933043	hypothetical protein SORBIDRAFT_04g001700 [Sorghum bicolor]	1214	46330	55	11	37.8	9.27	0.99	54	0.975	55	0.917	54	0.9	55	0.996	54	0.979	55	0.941	54	0.926	55	0.986	55	0.963	55	0.924	54	0.91	55
1162	gi|241926612	hypothetical protein SORBIDRAFT_02g040300 [Sorghum bicolor]	1213	58871	54	16	44.3	6.61	1.014	50	1.038	50	1.013	50	1.026	51	1.052	50	1.071	50	1.022	50	1.037	51	1.078	51	1.099	51	1.047	51	1.066	51
1163	gi|241914574	hypothetical protein SORBIDRAFT_10g000900 [Sorghum bicolor]	1209	25053	49	7	38.7	6.16	1.205	26	1.234	26	1.141	26	1.163	26	1.227	26	1.254	26	1.174	26	1.194	26	1.171	26	1.042	21	1.163	26	1.186	26
1164	gi|241943876	hypothetical protein SORBIDRAFT_08g014630 [Sorghum bicolor]	1209	38561	47	6	35.6	5.24	1.067	42	1.102	42	0.927	44	0.953	44	1.046	45	1.074	44	0.98	42	0.998	44	1.08	44	1.112	44	0.959	41	0.97	43
1165	gi|241941460	hypothetical protein SORBIDRAFT_07g004260 [Sorghum bicolor]	1208	13992	68	6	72.5	5.01	0.773	57	0.804	57	1.531	57	1.586	57	0.661	57	0.687	57	1.47	57	1.52	57	0.92	57	0.954	57	1.236	57	1.28	57
1166	gi|520546	betaine aldehyde dehydrogenase [Sorghum bicolor]	1207	63341	45	8	18.8	5.61	1.317	1	1.36	1	0.907	1	0.933	1	0.948	1	0.978	1	0.934	1	0.959	1	0.921	1	0.949	1	0.902	1	0.928	1
1167	gi|241931394	hypothetical protein SORBIDRAFT_04g003900 [Sorghum bicolor]	1207	14983	49	5	51.1	10.31	0.969	49	0.966	47	1.018	49	0.976	49	1.117	49	1.075	49	1.001	48	0.998	48	0.836	49	0.802	49	1.153	49	1.153	47
1168	gi|241936083	hypothetical protein SORBIDRAFT_05g002410 [Sorghum bicolor]	1206	36398	31	5	24.3	6.15	1.348	27	1.33	28	0.976	25	0.934	28	1.404	28	1.392	28	0.793	28	0.782	28	1.416	27	1.392	28	0.807	27	0.793	27
1169	gi|4539656	patatin-like protein [Sorghum bicolor]	1205	54342	75	6	15.3	5.79	0.996	2	0.997	2	1.049	2	1.045	2	0.907	2	0.907	2	0.985	2	0.98	2	1.08	2	1.078	2	1.066	2	1.063	2
1170	gi|241924296	hypothetical protein SORBIDRAFT_02g037530 [Sorghum bicolor]	1205	60694	49	17	49.4	5.41	0.928	49	0.995	49	0.902	48	0.963	48	0.925	49	0.99	49	0.949	49	1.012	49	0.947	47	1.003	47	0.916	47	0.972	47
1171	gi|241924945	hypothetical protein SORBIDRAFT_02g004850 [Sorghum bicolor]	1204	16982	71	8	64.4	5.79	1.047	71	1.102	71	1.097	71	1.15	71	0.899	71	0.945	71	0.984	71	1.01	69	1.098	71	1.152	71	0.916	71	0.96	71
1172	gi|241917301	hypothetical protein SORBIDRAFT_10g031180 [Sorghum bicolor]	1202	94370	34	11	23.5	5.37	1.04	34	0.974	31	1.096	33	1.025	34	1.083	33	1.018	33	1.025	33	0.959	34	1.017	33	0.951	33	1.099	33	1.028	32
1173	gi|241932743	hypothetical protein SORBIDRAFT_04g034900 [Sorghum bicolor]	1201	29670	65	12	50.7	5.32	0.86	36	0.901	36	1.084	36	1.13	36	0.819	36	0.857	36	1.058	36	1.101	36	0.912	35	0.916	34	1.029	35	1.101	36
1174	gi|241914936	hypothetical protein SORBIDRAFT_10g007410 [Sorghum bicolor]	1198	53587	76	10	41.6	5.66	0.838	42	0.837	42	1.088	42	1.081	42	0.8	42	0.797	42	1.034	42	1.025	42	1.012	42	0.814	39	1.039	42	1.032	42
1175	gi|241924491	hypothetical protein SORBIDRAFT_02g040990 [Sorghum bicolor]	1198	33230	84	13	49.8	5.92	1.092	15	1.131	15	0.962	15	1.021	14	1.05	15	1.085	15	1.031	14	1.026	15	1.009	15	1.001	14	1	15	0.96	13
1176	gi|241934346	hypothetical protein SORBIDRAFT_04g032520 [Sorghum bicolor]	1197	33111	91	9	36.3	9.43	0.888	11	0.935	11	0.958	11	1.005	11	0.944	11	0.994	11	0.897	11	0.939	11	0.873	11	0.917	11	0.942	11	0.989	11
1177	gi|241941831	hypothetical protein SORBIDRAFT_07g020190 [Sorghum bicolor]	1195	101453	55	7	10	5.48	1.104	13	1.019	13	0.949	11	0.881	11	1.101	13	1.014	13	0.957	11	0.811	13	0.999	12	0.921	13	0.991	11	0.875	13
1178	gi|241928579	hypothetical protein SORBIDRAFT_03g039200 [Sorghum bicolor]	1194	60087	47	11	31	5.53	0.845	1	0.788	1	1.061	1	0.984	1	0.96	1	0.893	1	0.806	1	0.747	1	0.916	1	0.851	1	1.042	1	0.967	1
1179	gi|241921825	hypothetical protein SORBIDRAFT_01g037310 [Sorghum bicolor]	1192	33759	51	9	34.7	8.32	1.118	51	1.131	51	1.017	51	1.024	51	1.171	51	1.182	51	1.109	51	1.115	51	1.108	50	1.118	50	1.026	50	1.039	51
1180	gi|241944413	hypothetical protein SORBIDRAFT_09g000960 [Sorghum bicolor]	1190	47922	60	11	38.5	5.18	0.92	58	0.829	57	1.993	59	1.796	58	0.874	59	0.788	58	1.741	59	1.566	58	0.934	55	0.852	54	1.781	59	1.604	58
1181	gi|241915930	hypothetical protein SORBIDRAFT_10g001110 [Sorghum bicolor]	1188	70535	24	4	9.7	9.28	1.059	15	1.004	14	1.046	14	0.99	17	1.074	15	1.026	16	1.142	16	1.078	18	1.175	16	1.111	17	1.218	15	1.156	18
1182	gi|241944278	hypothetical protein SORBIDRAFT_08g022000 [Sorghum bicolor]	1186	52110	44	11	42.8	4.62	1.012	44	0.966	44	0.986	44	0.936	44	1.007	44	0.959	44	0.916	44	0.868	44	1.043	44	0.991	44	0.893	44	0.85	43
1183	gi|241921462	hypothetical protein SORBIDRAFT_01g030880 [Sorghum bicolor]	1183	30256	35	6	29.2	4.99	1.643	29	1.475	29	0.666	29	0.594	30	1.609	29	1.443	29	0.669	29	0.597	30	1.637	29	1.466	29	0.696	28	0.621	28
1184	gi|241916131	hypothetical protein SORBIDRAFT_10g004680 [Sorghum bicolor]	1183	136542	61	24	30	6.73	0.999	61	0.992	61	0.962	61	0.95	61	0.975	61	0.967	61	0.957	60	0.921	61	1.005	61	0.994	61	0.942	61	0.934	60
1185	gi|241917600	hypothetical protein SORBIDRAFT_01g005300 [Sorghum bicolor]	1182	46619	37	6	24.4	5.51	0.835	25	0.88	23	0.85	22	0.889	23	0.85	23	0.899	23	0.804	22	0.838	23	0.864	23	0.912	23	0.797	23	0.841	23
1186	gi|241945276	hypothetical protein SORBIDRAFT_09g023950 [Sorghum bicolor]	1180	17089	76	7	34.8	9.61	0.866	35	0.915	36	1.06	36	1.136	36	0.892	36	0.959	36	1.121	36	1.2	36	0.757	36	0.813	36	1.085	35	1.162	36
1187	gi|241914856	hypothetical protein SORBIDRAFT_10g006280 [Sorghum bicolor]	1179	58553	61	12	34.5	8.78	1.061	61	1.003	61	1.102	61	1.037	61	1.122	61	1.06	61	1.01	61	0.95	61	1.097	61	1.034	61	1.012	61	0.953	61
1188	gi|241931377	hypothetical protein SORBIDRAFT_04g003550 [Sorghum bicolor]	1178	65696	59	16	52.7	5.48	0.978	58	0.982	58	1.074	58	1.073	58	0.934	58	0.936	59	1.09	57	1.089	58	0.907	56	0.918	57	1.069	58	1.07	59
1189	gi|241922985	hypothetical protein SORBIDRAFT_02g007460 [Sorghum bicolor]	1178	25392	22	6	36.6	5.54	0.961	21	0.903	21	0.977	21	0.911	21	0.923	20	0.918	22	0.879	22	0.821	22	1.021	21	0.975	22	0.968	20	0.921	21
1190	gi|241914735	hypothetical protein SORBIDRAFT_10g003970 [Sorghum bicolor]	1176	88467	32	9	19.6	6.35	0.913	31	0.929	31	0.954	31	0.966	31	0.949	31	0.963	31	0.914	31	0.924	31	0.954	31	0.967	31	0.97	31	0.983	31
1191	gi|241929816	hypothetical protein SORBIDRAFT_03g015070 [Sorghum bicolor]	1171	28034	41	8	54.1	5.17	0.808	40	0.782	40	1.027	40	0.989	40	0.775	40	0.749	40	0.909	39	0.884	40	0.818	40	0.789	40	0.89	39	0.864	40
1192	gi|241932981	hypothetical protein SORBIDRAFT_04g000850 [Sorghum bicolor]	1170	96939	41	13	24.4	7.25	0.931	39	0.933	40	1.03	39	1.018	41	0.906	40	0.901	40	1.002	39	0.99	40	0.951	39	0.946	40	0.972	38	0.966	39
1193	gi|241929367	hypothetical protein SORBIDRAFT_03g006610 [Sorghum bicolor]	1170	23067	67	9	54.1	11.12	0.924	65	0.841	67	1.063	61	1.043	66	0.986	66	0.894	67	0.999	66	1.064	57	0.815	65	0.741	67	1.13	66	1.022	67
1194	gi|241920011	hypothetical protein SORBIDRAFT_01g002440 [Sorghum bicolor]	1169	16561	34	7	59.7	5.07	0.902	34	0.865	34	1.043	34	0.996	34	0.943	34	0.904	34	0.985	34	0.939	34	0.78	34	0.746	34	0.929	34	0.958	33
1195	gi|241917774	hypothetical protein SORBIDRAFT_01g008920 [Sorghum bicolor]	1168	39005	57	9	30.7	9.87	1.015	53	0.973	55	0.897	54	0.857	55	1.02	52	0.976	52	0.912	51	0.862	53	0.999	53	0.954	53	0.913	52	0.871	52
1196	gi|114309648	ATPase subunit 4 (mitochondrion) [Sorghum bicolor]	1167	27003	45	7	39.9	8.23	1.078	1	0.837	1	1.288	1	0.996	1	0.99	1	0.767	1	1.099	1	0.848	1	1.153	1	0.892	1	0.909	1	0.703	1
1197	gi|241925505	hypothetical protein SORBIDRAFT_02g019610 [Sorghum bicolor]	1167	39951	51	4	14.7	5.33	0.902	19	1.027	19	1.026	19	1.164	19	0.878	19	0.994	18	0.903	19	1.022	19	0.898	19	1.02	19	0.914	19	1.037	19
1198	gi|241933558	hypothetical protein SORBIDRAFT_04g011310 [Sorghum bicolor]	1165	96475	44	16	31.4	5.88	1.031	44	1.071	44	1.006	42	1.017	42	1.049	44	1.1	41	0.953	44	0.985	44	1.023	40	1.064	43	0.999	42	1.004	44
1199	gi|241922807	hypothetical protein SORBIDRAFT_02g004550 [Sorghum bicolor]	1162	70416	61	17	39.3	6.55	0.783	39	0.783	39	0.975	38	0.984	39	0.762	39	0.761	39	0.969	39	0.964	39	0.812	39	0.81	39	0.928	39	0.925	39
1200	gi|241918755	hypothetical protein SORBIDRAFT_01g028540 [Sorghum bicolor]	1158	29399	35	5	39.3	4.67	0.836	32	0.789	32	1.151	33	1.084	33	0.844	32	0.794	33	1.137	33	1.13	23	0.801	33	0.756	33	1.175	32	1.104	32
1201	gi|241916722	hypothetical protein SORBIDRAFT_10g020910 [Sorghum bicolor]	1157	56963	51	13	43.3	7.05	1.133	44	1.206	44	0.847	43	0.898	44	1.068	44	1.135	44	0.905	44	0.958	44	1.105	45	1.172	44	0.87	45	0.918	45
1202	gi|241919336	hypothetical protein SORBIDRAFT_01g039590 [Sorghum bicolor]	1157	80174	63	14	22.5	5.58	1.031	56	0.967	56	1.065	56	0.994	56	1.039	56	0.973	56	0.978	56	0.912	56	1.07	56	1.001	56	1.077	56	1.006	56
1203	gi|241922750	hypothetical protein SORBIDRAFT_02g003520 [Sorghum bicolor]	1156	55164	46	11	33.8	6.47	0.572	44	0.54	44	2.184	45	2.061	45	0.556	42	0.531	42	2.133	45	2.01	45	0.68	43	0.644	43	2.122	45	2.003	45
1204	gi|241925993	hypothetical protein SORBIDRAFT_02g029060 [Sorghum bicolor]	1155	20536	38	3	26.2	6.73	1.131	7	1.177	7	1.037	7	1.137	6	1.091	7	1.133	7	0.901	6	0.905	6	1.154	7	1.196	7	0.984	7	0.906	6
1205	gi|241917872	hypothetical protein SORBIDRAFT_01g010630 [Sorghum bicolor]	1155	37321	49	8	45	5.38	1.122	49	1.115	49	1.113	49	1.1	49	1.103	49	1.094	49	1.101	49	1.087	49	1.078	49	1.067	49	1.136	49	1.124	49
1206	gi|241928325	hypothetical protein SORBIDRAFT_03g034450 [Sorghum bicolor]	1149	51913	39	12	46	8.11	1.021	37	1.061	38	0.888	38	0.922	38	1.033	38	1.075	38	0.954	36	0.975	38	1.054	37	1.083	38	0.994	38	1.033	38
1207	gi|241945089	hypothetical protein SORBIDRAFT_09g020370 [Sorghum bicolor]	1147	37034	57	8	31.5	7.02	1.247	10	1.201	13	1.112	12	1.059	13	1.194	12	1.14	13	1.103	12	1.055	13	1.554	11	1.476	12	1.08	12	1.026	12
1208	gi|241926255	hypothetical protein SORBIDRAFT_02g033710 [Sorghum bicolor]	1146	20254	81	9	56	6.3	1.229	76	1.217	76	0.898	76	0.886	76	1.156	76	1.143	76	1.035	73	0.921	75	1.21	76	1.195	76	1.006	76	0.992	76
1209	gi|241927492	hypothetical protein SORBIDRAFT_03g012520 [Sorghum bicolor]	1146	20124	43	6	40	6.64	1.031	43	1.051	43	1.247	43	1.266	43	0.992	43	1.01	43	1.283	43	1.301	43	0.996	41	1.022	43	1.263	43	1.271	42
1210	gi|241943801	hypothetical protein SORBIDRAFT_08g008650 [Sorghum bicolor]	1142	99043	45	15	27.2	4.97	1.007	45	1.033	45	1.029	44	1.052	44	0.996	44	1.024	44	1.056	44	1.081	44	1.077	44	1.106	44	0.975	45	0.997	45
1211	gi|241928527	hypothetical protein SORBIDRAFT_03g038310 [Sorghum bicolor]	1140	17793	42	6	56.5	10.59	1.306	5	1.039	5	0.866	5	0.685	5	1.23	5	0.977	5	0.93	5	0.735	5	1.057	5	0.838	5	0.913	5	0.723	5
1212	gi|241923539	hypothetical protein SORBIDRAFT_02g023690 [Sorghum bicolor]	1139	89393	64	13	22	5.65	0.9	56	0.921	56	0.98	56	0.998	56	0.893	56	0.913	56	1.005	55	1.02	56	1.008	56	1.029	56	0.962	56	0.98	56
1213	gi|241937939	hypothetical protein SORBIDRAFT_06g021840 [Sorghum bicolor]	1139	58013	45	12	35.9	6.57	0.942	31	0.988	30	0.936	31	0.998	31	0.931	30	1.002	31	0.927	31	0.986	31	0.997	29	1.074	30	0.914	31	0.975	31
1214	gi|241929003	hypothetical protein SORBIDRAFT_03g047410 [Sorghum bicolor]	1138	47816	30	6	22.4	7.63	1.001	30	1.014	30	0.847	30	0.855	30	0.933	30	0.944	30	0.925	30	0.932	30	0.999	29	1.011	29	0.882	30	0.891	30
1215	gi|241918386	hypothetical protein SORBIDRAFT_01g020220 [Sorghum bicolor]	1134	30122	57	4	19.4	5.58	1.106	48	1.127	48	1.091	48	1.107	48	1.099	48	1.119	48	1.173	48	1.189	48	0.978	48	0.994	48	1.112	48	1.129	48
1216	gi|241943994	hypothetical protein SORBIDRAFT_08g017190 [Sorghum bicolor]	1133	115501	56	20	25.6	4.74	1.09	52	1.113	55	0.96	54	0.986	55	1.058	53	1.093	53	0.968	54	0.992	56	1.116	51	1.141	53	1.008	53	1.025	55
1217	gi|241938963	hypothetical protein SORBIDRAFT_06g015440 [Sorghum bicolor]	1132	14567	58	6	94.6	4.35	1.364	48	1.398	50	1.617	50	1.646	50	1.343	49	1.368	51	1.455	49	1.482	49	1.224	48	1.244	50	1.638	48	1.665	49
1218	gi|241917006	hypothetical protein SORBIDRAFT_10g026130 [Sorghum bicolor]	1130	68396	49	16	38.8	5.13	1.172	20	1.22	20	0.898	20	0.926	19	1.203	20	1.242	19	0.879	20	0.909	20	1.228	20	1.273	20	0.915	18	0.966	20
1219	gi|241919837	hypothetical protein SORBIDRAFT_01g049510 [Sorghum bicolor]	1129	58373	52	10	22.6	6.65	0.989	52	1.024	52	0.944	52	0.972	52	0.974	52	1.006	52	0.927	51	0.975	50	1.061	52	1.094	52	0.942	51	0.974	51
1220	gi|241920952	hypothetical protein SORBIDRAFT_01g019580 [Sorghum bicolor]	1126	21736	32	5	38.6	5.29	1.144	31	1.044	31	1.05	31	0.951	31	1.153	32	1.052	32	1.059	31	0.964	31	1.247	32	1.136	32	1.1	32	1.001	32
1221	gi|241945870	hypothetical protein SORBIDRAFT_09g003510 [Sorghum bicolor]	1126	57652	53	17	44.2	6.43	0.982	51	1.01	51	1.012	51	1.037	52	0.936	50	0.969	52	0.999	51	1.022	52	0.907	51	0.932	52	1.073	51	1.1	52
1222	gi|241933798	hypothetical protein SORBIDRAFT_04g022410 [Sorghum bicolor]	1125	50289	53	10	27.2	5.51	1.088	19	1.153	18	1.033	19	1.079	18	1.053	19	1.076	18	1.104	19	1.146	19	1.077	19	1.121	19	0.977	19	1.016	19
1223	gi|241928283	hypothetical protein SORBIDRAFT_03g033810 [Sorghum bicolor]	1121	56757	44	11	26.1	5.5	0.922	39	0.943	38	0.632	37	0.646	38	0.752	38	0.769	39	0.711	38	0.723	39	0.818	38	0.836	39	0.632	37	0.644	37
1224	gi|241917243	hypothetical protein SORBIDRAFT_10g030030 [Sorghum bicolor]	1119	15261	61	8	68.4	8.96	1.044	61	0.99	61	1.061	61	1.002	61	1.066	61	1.013	59	0.999	61	0.942	61	0.981	61	0.928	61	0.995	61	0.941	61
1225	gi|241918941	hypothetical protein SORBIDRAFT_01g031870 [Sorghum bicolor]	1119	33139	65	5	21.9	9.45	1.041	54	0.967	54	0.981	54	0.907	54	1.025	54	0.951	54	0.947	54	0.874	54	1.138	53	1.046	54	0.96	54	0.888	54
1226	gi|284434651	putative alcohol dehydrogenase 2 [Phyllostachys edulis]	1118	48435	106	9	28	5.57	0.999	2	0.861	2	0.995	2	0.854	2	1.374	2	1.183	2	1.256	2	1.076	2	1.127	2	0.969	2	1.006	2	0.864	2
1227	gi|241921726	hypothetical protein SORBIDRAFT_01g035680 [Sorghum bicolor]	1115	37160	61	11	37.4	10.24	0.9	50	0.913	50	1.003	50	1.012	50	0.882	50	0.893	50	1.062	50	1.07	50	0.916	50	0.926	50	0.964	50	0.974	50
1228	gi|241930233	hypothetical protein SORBIDRAFT_03g030110 [Sorghum bicolor]	1112	72516	47	9	22.8	6.04	0.889	23	0.891	23	0.844	23	0.842	23	0.898	22	0.9	22	0.871	23	0.867	23	0.922	22	0.904	23	0.827	21	0.798	23
1229	gi|241940293	hypothetical protein SORBIDRAFT_07g004820 [Sorghum bicolor]	1110	41008	50	7	33	7.05	1.056	50	1.103	50	1.051	50	1.092	50	1.042	50	1.086	50	1.011	49	1.047	50	1.055	50	1.102	49	1.067	50	1.109	50
1230	gi|241915190	hypothetical protein SORBIDRAFT_10g012720 [Sorghum bicolor]	1110	48620	49	11	38.1	4.92	1	47	0.989	47	0.894	48	0.881	48	0.96	48	0.944	47	0.902	48	0.886	48	0.983	48	0.969	48	0.871	46	0.864	47
1231	gi|241922661	hypothetical protein SORBIDRAFT_02g001710 [Sorghum bicolor]	1109	59632	42	9	26.4	4.29	0.935	35	0.861	40	0.908	41	0.89	40	0.898	40	0.883	41	0.967	41	0.946	40	0.918	40	0.9	41	0.872	41	0.855	40
1232	gi|241927380	hypothetical protein SORBIDRAFT_03g010240 [Sorghum bicolor]	1107	40406	50	5	16.1	9.04	1.048	3	0.884	3	1.032	3	0.866	3	1.037	3	0.873	3	1.252	3	1.05	3	1.135	3	0.954	3	1.271	3	1.067	3
1233	gi|241922169	hypothetical protein SORBIDRAFT_01g043620 [Sorghum bicolor]	1104	130484	43	12	18.5	5.81	0.964	22	0.937	21	1.138	20	1.109	21	0.963	21	0.947	22	1.001	22	0.964	21	0.957	21	0.937	22	1.035	20	0.992	22
1234	gi|241924474	hypothetical protein SORBIDRAFT_02g040640 [Sorghum bicolor]	1103	75298	39	9	20.9	5.54	0.932	38	0.907	38	0.812	37	0.788	37	0.975	39	0.947	39	0.902	38	0.872	38	1.129	39	1.094	39	0.835	38	0.809	38
1235	gi|241929523	hypothetical protein SORBIDRAFT_03g009170 [Sorghum bicolor]	1103	68205	47	15	37.7	7.2	1.122	47	1.083	47	0.968	47	0.93	47	1.157	47	1.115	47	0.878	47	0.843	47	1.044	46	0.982	47	0.913	46	0.871	47
1236	gi|241917361	hypothetical protein SORBIDRAFT_01g000950 [Sorghum bicolor]	1103	23160	68	4	29.7	10.68	0.927	22	0.881	21	1.194	22	1.117	22	0.992	22	0.931	22	1.105	22	1.033	22	0.825	20	0.698	19	1.116	21	1.057	22
1237	gi|241923269	hypothetical protein SORBIDRAFT_02g013160 [Sorghum bicolor]	1101	104605	36	10	17.2	6.13	0.901	22	0.823	24	1.132	24	1.022	25	0.881	24	0.798	26	0.961	24	0.866	24	1.096	28	0.991	26	0.968	24	0.874	24
1238	gi|241943982	hypothetical protein SORBIDRAFT_08g016970 [Sorghum bicolor]	1101	67539	33	9	23.1	5.88	1.05	31	1.054	32	0.931	31	0.931	32	1.009	31	1.005	31	0.922	31	0.922	32	1.22	31	1.216	32	0.916	31	0.92	32
1239	gi|241921469	hypothetical protein SORBIDRAFT_01g030950 [Sorghum bicolor]	1101	31653	47	9	34.6	5.64	0.829	21	0.816	21	1.172	20	1.127	21	0.866	19	0.86	21	1.193	20	1.149	21	0.784	20	0.793	21	1.082	20	1.04	21
1240	gi|241938231	hypothetical protein SORBIDRAFT_06g027500 [Sorghum bicolor]	1100	14387	44	8	79.1	5.91	1.1	8	1.125	8	0.866	10	0.842	10	0.694	10	0.677	10	0.844	10	0.82	10	0.967	10	0.942	10	0.992	8	0.832	9
1241	gi|241930605	hypothetical protein SORBIDRAFT_03g036990 [Sorghum bicolor]	1099	16768	27	5	42.6	7.74	0.923	7	0.921	6	1.136	7	1.165	7	0.889	7	0.915	7	1.225	7	1.255	7	0.823	6	0.79	6	1.199	7	1.23	7
1242	gi|241930584	hypothetical protein SORBIDRAFT_03g036580 [Sorghum bicolor]	1098	30855	67	9	52.3	4.86	1.025	38	1.021	38	0.813	38	0.805	39	1.038	38	1.032	38	0.936	36	0.925	36	1.146	38	1.138	38	0.936	37	0.929	37
1243	gi|114309669	NADH dehydrogenase subunit 7 (mitochondrion) [Sorghum bicolor]	1098	48546	60	8	26.1	6.57	1.058	56	1.074	57	1.031	57	1.027	57	1.036	57	1.036	57	1.002	56	0.995	57	1.025	57	1.022	57	1.028	57	1.025	57
1244	gi|241944630	hypothetical protein SORBIDRAFT_09g004830 [Sorghum bicolor]	1097	24539	27	3	20.9	9.03	1.03	26	0.999	25	0.912	25	0.884	26	1.084	26	1.062	26	1.017	26	0.992	26	0.985	26	0.962	25	0.928	26	0.908	26
1245	gi|241946671	hypothetical protein SORBIDRAFT_09g025690 [Sorghum bicolor]	1096	43528	44	9	40.6	7.67	1.029	27	0.953	26	1.11	27	1.013	27	1.04	27	0.96	26	1.071	27	0.964	28	1.115	27	1.02	27	1.091	27	1	27
1246	gi|241927313	hypothetical protein SORBIDRAFT_03g008760 [Sorghum bicolor]	1095	39119	36	8	33	5.38	0.811	13	0.835	13	0.978	13	1.001	13	0.869	13	0.893	13	1.05	13	1.074	13	0.88	13	0.903	13	0.966	13	0.997	12
1247	gi|241917916	hypothetical protein SORBIDRAFT_01g011570 [Sorghum bicolor]	1092	28462	39	7	32.5	5.61	1.044	5	1.014	5	0.921	5	0.89	5	1.065	5	1.033	5	0.885	5	0.855	5	1.115	5	1.08	5	0.941	5	0.967	4
1248	gi|241917217	hypothetical protein SORBIDRAFT_10g029630 [Sorghum bicolor]	1092	17200	72	8	66.1	9.64	1.01	31	0.998	32	1.07	31	1.053	32	1.065	30	1.042	32	1.071	30	1.045	32	0.916	31	0.903	32	1.081	31	1.066	32
1249	gi|241920881	hypothetical protein SORBIDRAFT_01g018490 [Sorghum bicolor]	1090	29015	37	9	58.2	6.96	1.741	36	1.894	36	0.378	34	0.409	34	1.774	36	1.927	36	0.424	30	0.457	30	1.553	36	1.684	36	0.464	32	0.495	32
1250	gi|241928175	hypothetical protein SORBIDRAFT_03g032030 [Sorghum bicolor]	1089	157224	43	16	18.2	6.27	1.741	24	1.722	24	0.664	24	0.654	24	1.786	24	1.765	24	0.656	24	0.645	24	1.715	24	1.724	23	0.75	23	0.736	23
1251	gi|241916111	hypothetical protein SORBIDRAFT_10g004440 [Sorghum bicolor]	1089	74377	54	13	32.1	5.04	0.8	54	0.778	54	0.999	53	0.97	53	0.802	53	0.779	53	0.978	54	0.945	54	0.851	51	0.835	50	0.991	53	0.96	53
1252	gi|241918080	hypothetical protein SORBIDRAFT_01g014570 [Sorghum bicolor]	1088	50163	30	6	18.3	7.7	1.045	30	1.086	29	1.168	29	1.201	29	0.921	30	0.954	30	1.208	30	1.246	30	0.925	30	0.957	30	1.161	30	1.199	30
1253	gi|241920584	hypothetical protein SORBIDRAFT_01g013000 [Sorghum bicolor]	1087	19812	60	5	28.7	6.73	1.057	60	1.054	60	0.864	59	0.853	57	1.046	60	1.039	59	0.943	60	0.935	60	1	60	0.994	60	0.858	60	0.852	60
1254	gi|241924413	hypothetical protein SORBIDRAFT_02g039530 [Sorghum bicolor]	1087	57827	54	12	28	6.16	0.962	54	0.958	54	0.947	54	0.939	54	0.991	54	0.983	53	0.952	53	0.956	52	1.07	54	1.062	54	0.955	54	0.947	54
1255	gi|219905907	unnamed protein product [Sorghum bicolor]	1086	40173	42	8	31.7	6.56	0.968	34	0.989	34	0.978	35	0.995	35	1.003	35	1.024	35	0.965	35	0.98	35	1.154	35	1.175	35	1.045	35	1.063	35
1256	gi|241920907	hypothetical protein SORBIDRAFT_01g018860 [Sorghum bicolor]	1085	31282	21	3	22.5	5.48	1.223	21	1.285	21	0.857	21	0.897	21	1.28	21	1.343	21	0.879	21	0.918	21	1.304	21	1.366	21	0.926	21	0.95	20
1257	gi|241918994	hypothetical protein SORBIDRAFT_01g032690 [Sorghum bicolor]	1083	18614	38	5	50.3	4.34	1.064	34	1.115	34	1.276	34	1.324	36	1.031	31	1.067	33	1.296	32	1.366	31	1.12	32	1.173	32	1.283	32	1.354	31
1258	gi|241915398	hypothetical protein SORBIDRAFT_10g022380 [Sorghum bicolor]	1082	48967	31	9	30.4	4.78	1.007	22	0.999	21	0.925	21	0.911	20	0.934	22	0.933	21	1.043	22	0.994	21	1.118	20	1.29	22	0.955	20	0.99	22
1259	gi|241917421	hypothetical protein SORBIDRAFT_01g002200 [Sorghum bicolor]	1077	82430	53	16	32.2	5.14	1.013	52	0.977	53	0.902	53	0.867	53	1.023	53	0.987	53	0.902	53	0.867	53	1.028	53	0.99	53	0.975	53	0.938	53
1260	gi|241933968	hypothetical protein SORBIDRAFT_04g025290 [Sorghum bicolor]	1077	93480	30	11	22.5	5.55	0.886	29	0.957	30	0.666	30	0.752	29	0.831	30	0.908	30	0.675	29	0.737	29	0.845	30	0.921	30	0.735	30	0.8	30
1261	gi|241930711	hypothetical protein SORBIDRAFT_03g039320 [Sorghum bicolor]	1072	21879	27	2	21.9	5.36	0.884	27	0.793	27	1.099	27	0.981	27	0.892	27	0.799	27	0.798	27	0.712	27	0.994	27	0.889	27	1.012	27	0.904	27
1262	gi|241938177	hypothetical protein SORBIDRAFT_06g026530 [Sorghum bicolor]	1070	70880	40	6	19.3	5.43	0.999	31	1.014	31	1.152	32	1.163	32	0.968	31	0.981	31	1.081	32	1.091	32	0.972	31	0.984	31	1.022	32	1.033	32
1263	gi|241916766	hypothetical protein SORBIDRAFT_10g021700 [Sorghum bicolor]	1068	62926	40	11	29.9	9.25	0.811	39	0.796	40	1.164	39	1.139	40	1.037	39	1.017	40	1.064	39	1.041	40	0.85	39	0.833	40	1.012	39	0.991	40
1264	gi|241914805	hypothetical protein SORBIDRAFT_10g005100 [Sorghum bicolor]	1068	55729	35	10	31.3	6.14	0.975	34	1.03	35	0.889	35	0.938	35	1.014	35	1.074	35	0.872	35	0.92	35	0.971	35	1.027	35	0.939	35	0.992	35
1265	gi|241942807	hypothetical protein SORBIDRAFT_08g012980 [Sorghum bicolor]	1067	79822	52	15	31.1	6.25	0.869	52	0.853	52	0.893	52	0.873	52	0.807	52	0.791	52	0.872	52	0.851	52	0.893	51	0.896	52	0.879	52	0.859	52
1266	gi|241935539	hypothetical protein SORBIDRAFT_05g021744, partial [Sorghum bicolor]	1067	8894	28	1	28.4	5.07	1.109	28	1.111	28	1.236	28	1.232	28	1.105	28	1.106	28	1.088	28	1.083	28	1.241	28	1.207	27	1.358	28	1.355	28
1267	gi|241921534	hypothetical protein SORBIDRAFT_01g032210 [Sorghum bicolor]	1064	130164	58	15	17.6	6.88	1.221	40	1.202	40	0.907	37	0.884	39	1.121	40	1.102	40	0.89	40	0.871	40	1.173	40	1.151	40	0.904	40	0.888	39
1268	gi|241944521	hypothetical protein SORBIDRAFT_09g002850 [Sorghum bicolor]	1064	46050	41	11	42.3	7.68	1.165	33	1.149	32	1.034	33	1.015	32	1.128	33	1.111	32	1.11	33	1.088	32	1.174	33	1.154	32	1.002	32	0.989	31
1269	gi|241928445	hypothetical protein SORBIDRAFT_03g036900 [Sorghum bicolor]	1064	17807	38	6	56.5	10.59	0.99	1	1.143	1	0.692	1	0.796	1	0.743	1	0.856	1	0.579	1	0.664	1	0.733	1	0.844	1	0.699	1	0.804	1
1270	gi|241942852	hypothetical protein SORBIDRAFT_08g015280 [Sorghum bicolor]	1064	134484	38	12	14.8	5.12	0.967	38	0.968	38	0.936	38	0.932	38	0.917	38	0.916	38	0.988	38	0.983	38	0.939	38	0.936	38	0.956	38	0.953	38
1271	gi|241932837	hypothetical protein SORBIDRAFT_04g036490 [Sorghum bicolor]	1058	39363	60	12	42.7	5.85	1.134	54	1.161	55	0.901	55	0.917	54	1.114	55	1.146	53	0.894	56	0.909	55	1.071	54	1.095	56	0.861	55	0.88	55
1272	gi|241915813	hypothetical protein SORBIDRAFT_10g030000 [Sorghum bicolor]	1056	46479	42	8	29.3	5.96	1.161	42	1.07	42	0.959	42	0.88	42	1.178	42	1.085	42	0.945	41	0.865	41	1.171	41	1.067	42	1.034	42	0.95	42
1273	gi|241938570	hypothetical protein SORBIDRAFT_06g034170 [Sorghum bicolor]	1056	59728	31	8	25	5.78	1.088	25	1.118	28	0.974	27	1.002	27	1.064	27	1.098	24	0.988	24	1.016	24	1.008	24	1.03	25	1.015	25	1.043	24
1274	gi|241932380	hypothetical protein SORBIDRAFT_04g027870 [Sorghum bicolor]	1053	100718	38	12	24.8	4.9	1.031	35	1.098	36	1.035	37	1.102	37	1.011	37	1.08	37	1.026	37	1.091	37	1.097	36	1.17	36	0.98	36	1.043	36
1275	gi|241919704	hypothetical protein SORBIDRAFT_01g046980 [Sorghum bicolor]	1051	21661	44	4	26.1	9.66	0.905	44	0.908	44	1.177	44	1.175	44	0.876	44	0.877	44	1.167	44	1.164	44	0.872	44	0.872	44	1.159	43	1.162	44
1276	gi|241929611	hypothetical protein SORBIDRAFT_03g010860 [Sorghum bicolor]	1049	59220	31	6	28.8	5.29	0.954	30	0.922	30	0.961	31	0.933	31	1.053	31	1.026	31	0.948	31	0.895	30	1.008	30	0.971	30	0.998	30	0.96	30
1277	gi|241945896	hypothetical protein SORBIDRAFT_09g004020 [Sorghum bicolor]	1047	171161	50	16	15	4.33	0.98	50	0.981	50	0.901	48	0.9	47	0.942	50	0.941	50	0.889	50	0.884	50	1.002	49	1	49	0.888	50	0.89	49
1278	gi|241925240	hypothetical protein SORBIDRAFT_02g009510 [Sorghum bicolor]	1042	32015	42	11	62.5	8.39	1.108	11	1.026	11	0.975	11	0.899	11	1.135	11	1.05	11	0.846	11	0.779	11	1.103	10	1.04	11	0.992	11	0.914	11
1279	gi|241930338	hypothetical protein SORBIDRAFT_03g032070 [Sorghum bicolor]	1039	32020	44	9	54.8	4.84	1.173	44	1.191	44	1.092	43	1.104	43	1.106	44	1.122	44	1.043	43	1.053	43	1.014	44	1.027	44	1.056	44	1.068	44
1280	gi|241925054	hypothetical protein SORBIDRAFT_02g006330 [Sorghum bicolor]	1039	55011	58	14	35.4	6.12	1.036	58	0.958	58	1.04	57	0.957	57	1.014	58	0.936	57	1.011	58	0.93	58	0.953	58	0.878	58	1.046	58	0.963	58
1281	gi|241938269	hypothetical protein SORBIDRAFT_06g028330 [Sorghum bicolor]	1037	24859	96	13	58.5	10.59	1.255	33	1.192	35	0.834	35	0.76	35	1.062	35	0.971	35	0.91	35	0.828	35	0.934	35	0.852	35	0.908	35	0.828	35
1282	gi|241932895	hypothetical protein SORBIDRAFT_04g037690 [Sorghum bicolor]	1037	41872	56	11	36.7	5.94	0.876	56	0.891	56	1.091	56	1.028	53	0.865	56	0.879	56	1.043	56	1.055	56	0.864	55	0.876	55	0.971	56	0.984	56
1283	gi|241915351	hypothetical protein SORBIDRAFT_10g021610 [Sorghum bicolor]	1036	34862	37	9	45.2	8.06	0.863	15	0.874	15	0.805	15	0.811	15	0.892	15	0.902	15	0.806	15	0.812	15	0.87	15	0.878	15	0.748	15	0.755	15
1284	gi|241920010	hypothetical protein SORBIDRAFT_01g002420 [Sorghum bicolor]	1035	28344	44	7	28.6	5.25	1.097	10	1.066	10	1.019	9	0.967	10	1.091	10	1.042	9	1.088	10	1.026	9	1.036	8	1.014	10	1.027	10	0.977	9
1285	gi|241926642	hypothetical protein SORBIDRAFT_02g040810 [Sorghum bicolor]	1033	71278	33	11	31.9	5.43	1.407	32	1.396	32	1.214	32	1.199	32	1.435	32	1.421	32	1.13	32	1.114	32	1.545	32	1.528	32	1.1	32	1.087	32
1286	gi|241916430	hypothetical protein SORBIDRAFT_10g009590 [Sorghum bicolor]	1032	78335	54	15	32.7	5.92	0.866	47	0.822	47	1.079	48	1.02	48	0.882	47	0.836	47	1.015	48	0.958	48	0.949	47	0.857	45	1.002	47	0.947	47
1287	gi|241922839	hypothetical protein SORBIDRAFT_02g005080 [Sorghum bicolor]	1031	51996	45	11	33.1	7.1	0.78	43	0.78	44	0.821	44	0.818	44	0.769	43	0.768	43	0.805	43	0.808	44	0.841	43	0.839	43	0.818	43	0.815	43
1288	gi|241918445	hypothetical protein SORBIDRAFT_01g021470 [Sorghum bicolor]	1030	45146	39	11	37.8	6.11	1.063	26	1.005	26	1.029	26	0.969	26	1.101	26	1.04	26	0.981	26	0.922	26	1.064	26	1.003	26	0.966	26	0.91	26
1289	gi|241927151	hypothetical protein SORBIDRAFT_03g005570 [Sorghum bicolor]	1028	38029	37	9	42.6	5.28	1.229	36	1.215	36	1.281	35	1.253	36	1.271	33	1.236	36	1.296	35	1.271	35	1.251	35	1.224	36	1.377	36	1.356	36
1290	gi|241937177	hypothetical protein SORBIDRAFT_06g000200 [Sorghum bicolor]	1027	14693	73	7	73.6	7.79	1.16	34	1.15	34	1.24	34	1.224	34	1.148	34	1.137	34	1.153	34	1.137	34	1.065	34	1.053	34	1.168	34	1.154	34
1291	gi|119852231	cinnamyl-alcohol dehydrogenase [Sorghum bicolor]	1025	45129	41	10	41.1	5.84	0.991	40	0.949	41	0.802	41	0.774	41	1.054	41	1.022	41	0.795	41	0.767	41	0.913	41	0.883	41	0.814	41	0.786	40
1292	gi|241926724	hypothetical protein SORBIDRAFT_02g042150 [Sorghum bicolor]	1025	33997	29	6	29.8	7.77	1.042	22	1.126	22	1.189	23	1.252	23	1.028	23	1.098	22	1.252	23	1.317	23	1.033	22	1.114	23	1.108	23	1.168	23
1293	gi|241937163	hypothetical protein SORBIDRAFT_05g027690 [Sorghum bicolor]	1024	55347	39	9	28.1	6.08	1.014	39	1.019	39	0.864	39	0.864	39	1.022	39	1.025	39	0.832	39	0.83	39	1.004	39	1.005	39	0.854	39	0.854	39
1294	gi|241915533	hypothetical protein SORBIDRAFT_10g024630 [Sorghum bicolor]	1022	9689	38	3	62.5	4.43	0.965	36	0.9	36	1.232	35	1.143	38	0.929	36	0.868	37	1.205	35	1.117	36	0.91	35	0.848	37	1.171	36	1.091	36
1295	gi|241927268	hypothetical protein SORBIDRAFT_03g007930 [Sorghum bicolor]	1019	53364	34	8	25	7.85	1.331	33	1.296	33	0.821	33	0.796	33	1.4	33	1.362	33	0.825	33	0.799	33	1.315	32	1.276	32	0.961	33	0.932	33
1296	gi|241938587	hypothetical protein SORBIDRAFT_06g000410 [Sorghum bicolor]	1018	75459	41	10	25.3	5.67	1.116	41	1.135	41	0.875	41	0.885	41	1.231	41	1.25	41	0.891	40	0.9	40	1.105	41	1.091	39	0.858	40	0.878	41
1297	gi|241924335	hypothetical protein SORBIDRAFT_02g038200 [Sorghum bicolor]	1018	19475	28	6	64.7	4.5	1.085	28	1.068	28	0.864	28	0.847	28	1.123	28	1.103	28	0.828	28	0.81	28	1.205	28	1.182	28	0.89	28	0.872	28
1298	gi|613447702	polyphenol oxidase [Sorghum bicolor]	1012	66715	42	14	30.3	6.03	0.944	8	1.028	8	0.059	5	0.063	5	0.901	8	0.989	7	0.058	5	0.058	5	0.889	8	0.979	7	0.092	5	0.098	5
1299	gi|241934280	hypothetical protein SORBIDRAFT_04g031270 [Sorghum bicolor]	1011	60176	51	16	42.5	9.32	0.994	50	1.015	50	0.972	50	0.988	50	0.976	49	0.994	49	0.969	50	0.983	50	0.978	50	0.996	50	0.952	50	0.966	49
1300	gi|241933112	hypothetical protein SORBIDRAFT_04g003160 [Sorghum bicolor]	1010	81739	35	13	31.7	5.64	0.806	33	0.84	33	0.987	33	1.023	33	0.875	33	0.91	33	0.951	33	1.007	34	0.863	32	0.899	32	1.017	33	1.056	31
1301	gi|241933962	hypothetical protein SORBIDRAFT_04g025140 [Sorghum bicolor]	1007	19761	55	6	54.3	10.39	1.639	4	1.537	5	0.262	4	0.291	5	1.492	4	1.399	5	0.222	4	0.237	5	1.267	4	1.199	5	0.295	4	0.299	5
1302	gi|241945200	hypothetical protein SORBIDRAFT_09g022490 [Sorghum bicolor]	1005	108597	40	15	22.1	7.18	1.011	16	0.945	16	0.971	16	0.903	16	1.011	16	0.943	16	1.039	16	0.965	16	0.918	15	0.887	16	1.001	16	0.931	16
1303	gi|241946508	hypothetical protein SORBIDRAFT_09g022690 [Sorghum bicolor]	1005	23555	77	5	34	10.68	1.125	29	1.068	29	1.088	29	1.046	28	1.029	30	0.974	30	1.026	28	0.993	28	0.816	27	0.787	27	1.075	29	1	28
1304	gi|241919398	hypothetical protein SORBIDRAFT_01g040860 [Sorghum bicolor]	1004	24372	56	8	57.5	7.68	0.957	49	1.009	54	1.143	51	1.172	56	0.964	51	0.972	53	1.072	52	1.075	54	1.02	50	1.023	53	1.082	50	1.089	53
1305	gi|241933198	hypothetical protein SORBIDRAFT_04g004680 [Sorghum bicolor]	1004	22779	82	7	41.1	10.59	1.224	43	1.187	44	0.694	44	0.684	44	1.006	43	0.974	44	0.779	43	0.754	44	1.085	44	1.071	44	0.867	43	0.84	44
1306	gi|241946281	hypothetical protein SORBIDRAFT_09g018670 [Sorghum bicolor]	1001	147363	37	14	16	5.53	0.951	37	0.961	37	1.104	37	1.11	37	0.959	37	0.968	37	1.078	36	1.083	36	1.062	36	1.071	36	1.124	36	1.132	36
1307	gi|241944083	hypothetical protein SORBIDRAFT_08g018720 [Sorghum bicolor]	1001	26672	51	6	21.7	8.05	0.579	50	0.602	50	1.432	50	1.48	50	0.536	50	0.556	50	1.238	50	1.278	50	0.577	49	0.598	49	1.381	50	1.429	50
1308	gi|241921567	hypothetical protein SORBIDRAFT_01g032930 [Sorghum bicolor]	1000	37115	26	8	38.6	8.66	1.071	26	1.125	26	0.971	26	1.016	26	1.107	25	1.151	25	0.999	25	1.041	25	1.105	25	1.155	25	0.961	26	1.006	26
1309	gi|241946346	hypothetical protein SORBIDRAFT_09g019640 [Sorghum bicolor]	997	31125	60	10	67.8	5.22	0.986	23	0.993	23	0.957	23	0.96	23	0.943	23	0.949	23	1.055	23	1.057	23	0.918	22	0.952	22	1.007	22	1.01	22
1310	gi|241941836	hypothetical protein SORBIDRAFT_07g020270 [Sorghum bicolor]	997	115270	36	11	18.2	6.2	0.953	22	0.993	22	1.158	23	1.197	23	0.957	22	1.019	23	1.181	23	1.219	23	1.008	23	1.044	23	1.138	23	1.178	23
1311	gi|241924587	hypothetical protein SORBIDRAFT_02g042860 [Sorghum bicolor]	997	34935	34	6	33.5	4.54	0.726	31	0.671	31	1.095	31	1.007	31	0.742	31	0.685	31	1.119	32	1.028	32	0.849	30	0.782	30	1.004	32	0.924	32
1312	gi|118426387	putative glucose-6-phosphate translocator [Sorghum bicolor]	995	49045	59	6	17.6	9.84	1.18	59	1.216	59	0.863	58	0.878	59	1.082	58	1.103	59	0.854	58	0.866	59	1.205	59	1.238	59	0.951	59	0.976	59
1313	gi|241928000	hypothetical protein SORBIDRAFT_03g029070 [Sorghum bicolor]	995	58428	49	8	22.8	5.07	1.517	2	1.873	2	0.461	2	0.566	2	0.987	2	1.217	2	0.343	2	0.421	2	1.104	2	1.358	2	0.797	2	0.979	2
1314	gi|241926912	hypothetical protein SORBIDRAFT_03g001710 [Sorghum bicolor]	994	68626	40	10	28.4	5.54	0.847	39	0.896	40	0.901	40	0.94	39	0.856	40	0.9	40	0.902	40	0.943	40	0.907	40	0.951	40	0.897	40	0.94	40
1315	gi|241926525	hypothetical protein SORBIDRAFT_02g038500 [Sorghum bicolor]	991	55242	24	3	12.7	5.76	0.784	24	0.856	24	1.008	24	0.984	23	0.884	24	0.877	23	0.995	23	0.996	23	0.999	24	0.999	23	0.994	24	0.991	23
1316	gi|241931633	hypothetical protein SORBIDRAFT_04g007960 [Sorghum bicolor]	990	62639	35	9	24.9	5.67	1.075	35	1.071	35	0.898	35	0.89	35	1.057	35	1.051	35	0.836	34	0.825	34	1.144	35	1.136	35	0.86	33	0.852	33
1317	gi|241934464	hypothetical protein SORBIDRAFT_04g034640 [Sorghum bicolor]	989	50791	59	12	39	6.46	1.101	59	1.1	59	0.896	59	0.891	59	1.081	59	1.078	59	0.935	59	0.928	59	1.045	59	1.041	59	0.906	59	0.901	59
1318	gi|241916803	hypothetical protein SORBIDRAFT_10g022230 [Sorghum bicolor]	988	44841	27	6	26.5	4.75	1.03	27	1.007	27	0.969	27	0.943	27	1.033	27	1.011	26	0.946	25	0.931	26	1.08	27	1.053	27	1.022	26	0.995	26
1319	gi|241930276	hypothetical protein SORBIDRAFT_03g030840 [Sorghum bicolor]	984	20569	56	9	75.2	6.74	0.944	52	0.949	54	1.276	54	1.292	53	0.92	54	0.935	53	1.198	54	1.212	53	1.056	53	1.071	53	1.077	51	1.122	53
1320	gi|241938454	hypothetical protein SORBIDRAFT_06g031680 [Sorghum bicolor]	979	78906	36	12	26.7	6.04	0.92	35	0.93	33	0.868	36	0.876	34	0.945	34	0.944	33	0.882	34	0.878	33	0.98	34	0.976	33	0.847	34	0.839	33
1321	gi|241915886	hypothetical protein SORBIDRAFT_10g000380 [Sorghum bicolor]	975	20975	26	5	48.8	8.85	0.99	24	1.032	24	0.992	25	1.029	25	0.95	26	0.993	26	0.963	25	1.012	26	0.928	22	1.106	24	0.977	26	1.019	26
1322	gi|241926270	hypothetical protein SORBIDRAFT_02g033920 [Sorghum bicolor]	975	75670	46	14	33.6	5.8	1.037	46	1.092	46	0.919	46	0.963	46	1.115	46	1.173	46	0.902	46	0.944	46	1.067	46	1.121	46	0.847	46	0.888	46
1323	gi|241941732	hypothetical protein SORBIDRAFT_07g014940 [Sorghum bicolor]	974	21724	49	7	53.5	9.95	1.121	49	1.13	49	0.747	49	0.749	49	1.138	49	1.145	49	0.814	49	0.815	49	1.121	49	1.137	48	0.78	49	0.782	49
1324	gi|241938258	hypothetical protein SORBIDRAFT_06g028140 [Sorghum bicolor]	973	50036	45	13	37.5	7.12	0.938	41	0.912	41	1.306	42	1.246	43	0.918	40	0.939	43	1.12	40	1.067	41	0.99	41	0.954	42	1.151	42	1.122	43
1325	gi|241919715	hypothetical protein SORBIDRAFT_01g047180 [Sorghum bicolor]	970	24338	21	2	18.3	4.38	0.952	21	0.918	21	0.991	21	0.951	21	0.92	21	0.886	21	0.883	21	0.846	21	1.064	20	1.018	21	0.999	21	0.959	21
1326	gi|241945461	hypothetical protein SORBIDRAFT_09g027290 [Sorghum bicolor]	969	24360	44	7	42.4	4.5	1.003	44	1.021	44	0.904	44	0.916	44	0.997	44	1.013	44	0.878	43	0.865	44	1	44	1.015	44	0.858	44	0.87	44
1327	gi|241937343	hypothetical protein SORBIDRAFT_06g002880 [Sorghum bicolor]	968	33637	32	7	41.2	6.77	1.011	31	1.028	32	0.927	31	0.938	32	1.009	31	1.029	32	0.939	31	0.946	31	1.046	31	1.061	32	0.916	31	0.924	31
1328	gi|241919808	hypothetical protein SORBIDRAFT_01g048790 [Sorghum bicolor]	968	50782	35	9	28.6	9.17	1.099	35	1.071	34	0.958	34	0.924	35	1.101	35	1.069	35	0.911	33	0.876	34	1.069	34	1.029	35	0.937	34	0.907	34
1329	gi|241919321	hypothetical protein SORBIDRAFT_01g039380 [Sorghum bicolor]	967	17150	25	6	54.7	5	1.039	25	1.067	25	1.056	25	1.08	25	1.089	24	1.117	24	1.142	25	1.167	25	1.202	25	1.231	25	1.164	24	1.191	24
1330	gi|241939928	hypothetical protein SORBIDRAFT_06g032470 [Sorghum bicolor]	966	49552	35	10	35.7	5.46	1.184	35	1.118	35	0.889	35	0.835	35	1.153	35	1.087	35	0.929	35	0.872	35	1.127	35	1.061	35	0.877	35	0.825	35
1331	gi|241939667	hypothetical protein SORBIDRAFT_06g027810 [Sorghum bicolor]	966	74920	34	10	29.3	5.64	1.032	34	1.073	34	0.888	34	0.916	33	1.022	34	1.061	34	0.897	34	0.932	33	1.029	34	1.067	34	0.852	34	0.882	34
1332	gi|241942101	hypothetical protein SORBIDRAFT_07g025080 [Sorghum bicolor]	965	31009	45	6	34.2	7.82	1.161	30	1.127	24	0.959	28	0.928	25	1.105	30	1.078	26	1.025	27	1.004	25	1.076	29	1.04	27	1.029	26	1.008	24
1333	gi|241919811	hypothetical protein SORBIDRAFT_01g048850 [Sorghum bicolor]	964	52264	34	6	23.2	5.72	1.104	33	1.109	33	1.024	33	1.024	33	0.997	33	1	33	1.071	33	1.069	33	1.007	32	1.007	32	1.082	32	1.081	32
1334	gi|241921754	hypothetical protein SORBIDRAFT_01g036100 [Sorghum bicolor]	962	25907	30	6	41	6.3	1.012	29	0.992	29	0.972	28	0.942	29	1.024	29	1.013	28	1.055	29	1.027	29	1.057	29	1.033	29	0.97	29	0.946	29
1335	gi|241924579	hypothetical protein SORBIDRAFT_02g042770 [Sorghum bicolor]	962	106663	60	16	23.6	8.43	0.968	60	0.965	59	1.037	60	1.024	59	0.995	59	0.99	59	1.002	60	0.99	60	1.041	60	1.032	60	0.979	60	0.964	59
1336	gi|241938417	hypothetical protein SORBIDRAFT_06g031030 [Sorghum bicolor]	962	37750	38	6	25.6	5.36	0.807	33	0.814	34	1.203	33	1.206	34	0.792	32	0.8	34	1.216	33	1.219	34	0.761	32	0.767	32	1.142	33	1.147	34
1337	gi|241917636	hypothetical protein SORBIDRAFT_01g006060 [Sorghum bicolor]	960	26922	28	7	51.5	6.84	0.913	25	0.939	26	0.865	26	0.883	27	0.867	27	0.859	25	0.919	25	0.943	27	0.968	26	0.985	27	0.876	23	0.926	26
1338	gi|241941577	hypothetical protein SORBIDRAFT_07g006330 [Sorghum bicolor]	960	75146	40	13	26.1	5.45	1.019	37	1.064	37	0.969	37	1.007	37	0.965	36	0.996	37	0.913	36	0.947	36	1.051	36	1.074	37	1.022	36	1.062	36
1339	gi|241944700	hypothetical protein SORBIDRAFT_09g006030 [Sorghum bicolor]	958	68799	41	6	12.7	7.6	---	---	---	---	---	---	---	---	---	---	---	---	---	---	---	---	---	---	---	---	---	---	---	---
1340	gi|241932443	hypothetical protein SORBIDRAFT_04g029070 [Sorghum bicolor]	956	111332	51	15	24.1	6.51	1.239	27	1.296	27	1.038	27	1.081	27	1.105	27	1.153	27	1.046	27	1.087	27	1.189	27	1.239	27	1.088	27	1.134	27
1341	gi|241925298	hypothetical protein SORBIDRAFT_02g010650 [Sorghum bicolor]	956	53805	42	8	21.7	9.14	1.474	38	1.51	37	1.068	37	1.085	38	1.414	38	1.443	37	1.081	37	1.098	38	1.42	38	1.45	37	1.171	37	1.191	37
1342	gi|241937007	hypothetical protein SORBIDRAFT_05g025180 [Sorghum bicolor]	955	36883	31	7	34.2	6.02	0.896	31	0.95	30	1.036	31	1.1	31	0.92	31	0.98	31	1.072	31	1.127	30	0.945	31	1.005	31	1.058	31	1.123	31
1343	gi|241924317	hypothetical protein SORBIDRAFT_02g037850 [Sorghum bicolor]	955	86535	34	10	22.6	5.02	0.885	34	0.913	33	0.993	34	0.972	32	0.884	34	0.91	33	0.969	33	0.995	34	1.03	34	1.05	32	0.954	34	0.989	34
1344	gi|241931365	hypothetical protein SORBIDRAFT_04g003370 [Sorghum bicolor]	953	165495	53	19	17.1	5.7	0.976	53	0.984	53	0.946	53	0.945	52	0.944	53	0.945	52	0.98	53	0.978	52	0.986	53	0.991	53	0.92	53	0.924	51
1345	gi|241939724	hypothetical protein SORBIDRAFT_06g028740 [Sorghum bicolor]	951	41484	39	12	49.8	5.04	0.971	39	0.965	39	1.088	39	1.076	39	1.011	39	1.002	39	1.09	39	1.076	39	1.016	39	1.006	39	1.038	39	1.012	38
1346	gi|241917272	hypothetical protein SORBIDRAFT_10g030540 [Sorghum bicolor]	951	45136	49	4	11.9	9.24	1.08	30	1.064	30	1.201	30	1.177	30	1.127	30	1.108	30	1.217	30	1.191	30	1.021	28	1.032	28	1.205	30	1.182	30
1347	gi|241932647	hypothetical protein SORBIDRAFT_04g033080 [Sorghum bicolor]	949	29277	28	5	36	8.67	0.972	24	0.941	25	0.93	28	0.889	28	0.958	28	0.918	28	0.979	28	0.934	28	0.937	26	0.886	28	0.923	28	0.882	28
1348	gi|241932702	hypothetical protein SORBIDRAFT_04g034020 [Sorghum bicolor]	948	68808	46	14	31.7	6.83	1.033	46	0.986	46	1.066	46	1.012	46	1.02	46	0.972	46	1.038	46	0.985	46	0.974	46	0.926	46	1.081	46	1.027	46
1349	gi|241941580	hypothetical protein SORBIDRAFT_07g006390 [Sorghum bicolor]	946	27488	42	6	24.1	9.27	0.82	21	0.812	21	1.148	21	1.132	21	0.768	21	0.76	21	1.141	21	1.123	21	0.749	21	0.74	21	1.201	21	1.184	21
1350	gi|241944691	hypothetical protein SORBIDRAFT_09g005910 [Sorghum bicolor]	944	12249	35	5	59	7.93	1.298	30	1.252	30	1.261	30	1.21	30	1.308	30	1.26	30	1.35	30	1.294	30	1.298	30	1.248	30	1.272	30	1.222	30
1351	gi|241928001	hypothetical protein SORBIDRAFT_03g029080 [Sorghum bicolor]	944	59267	52	11	28.7	5.14	1.118	11	1.123	11	1.015	11	1.015	11	1.009	11	1.012	11	0.913	10	0.926	11	1.127	11	1.128	11	1.043	11	1.043	11
1352	gi|241946807	hypothetical protein SORBIDRAFT_09g028570 [Sorghum bicolor]	942	136042	49	16	17.7	6	1.135	46	1.107	46	0.959	46	0.931	46	1.106	46	1.077	46	0.926	46	0.898	46	1.214	46	1.181	46	0.943	46	0.917	46
1353	gi|241924419	hypothetical protein SORBIDRAFT_02g039670 [Sorghum bicolor]	942	57145	23	7	22.5	5.28	1.376	23	1.311	23	1.365	23	1.294	23	1.464	23	1.382	22	1.274	23	1.206	23	1.461	23	1.387	23	1.303	22	1.214	22
1354	gi|241929619	hypothetical protein SORBIDRAFT_03g011060 [Sorghum bicolor]	941	44856	39	8	35.3	7.05	0.997	39	0.968	37	0.981	39	0.939	38	1.007	39	0.972	38	0.972	39	0.927	38	0.939	39	0.914	37	1.086	39	1.041	38
1355	gi|241919313	hypothetical protein SORBIDRAFT_01g039240 [Sorghum bicolor]	938	23473	64	4	28.9	10.68	0.811	17	0.731	18	1.077	17	0.963	18	0.886	17	0.796	18	0.708	18	0.634	17	0.702	16	0.634	15	0.999	17	0.895	18
1356	gi|241925111	hypothetical protein SORBIDRAFT_02g007210 [Sorghum bicolor]	938	34695	44	5	18.3	6.71	1.126	21	1.17	21	1.006	21	1.04	21	1.054	21	1.094	21	1.132	21	1.169	21	0.996	21	1.031	21	1.059	21	1.096	21
1357	gi|241934491	hypothetical protein SORBIDRAFT_04g035040 [Sorghum bicolor]	936	32824	37	11	51.2	7.71	0.842	35	0.859	35	0.85	35	0.864	35	0.814	35	0.83	35	0.885	35	0.897	35	0.761	34	0.789	35	0.863	35	0.876	35
1358	gi|241918068	hypothetical protein SORBIDRAFT_01g014290 [Sorghum bicolor]	934	117679	31	10	15.9	5.5	1.034	31	1.036	31	1.1	30	1.115	31	1.08	31	1.08	31	1.119	30	1.101	31	1.064	31	1.062	31	1.138	31	1.135	31
1359	gi|241922525	hypothetical protein SORBIDRAFT_01g050020 [Sorghum bicolor]	933	55882	44	14	46.4	9.02	0.976	44	1.031	44	0.912	43	0.986	44	0.995	44	1.037	43	1.003	44	1.053	44	1.021	44	1.075	44	0.998	44	1.05	44
1360	gi|241945443	hypothetical protein SORBIDRAFT_09g027020 [Sorghum bicolor]	930	26996	26	6	33.8	4.83	0.973	26	0.974	26	1.067	26	1.063	26	1.07	26	1.069	26	1.16	25	1.141	26	1.048	26	1.045	26	1.091	25	1.086	25
1361	gi|241917032	hypothetical protein SORBIDRAFT_10g026570 [Sorghum bicolor]	929	36885	37	9	44.2	7.63	0.983	37	0.954	37	0.986	37	0.953	37	1.028	37	0.996	37	0.923	36	0.885	37	1.032	37	0.999	37	0.956	37	0.907	36
1362	gi|241939706	hypothetical protein SORBIDRAFT_06g028370 [Sorghum bicolor]	928	76585	50	16	38.6	7.29	1.025	41	1.032	41	0.967	41	0.97	41	0.972	41	0.978	41	0.868	41	0.869	41	0.916	41	0.92	41	0.904	39	0.918	41
1363	gi|241921760	hypothetical protein SORBIDRAFT_01g036170 [Sorghum bicolor]	928	85534	46	20	39.7	5.16	1.029	34	1.059	34	0.834	35	0.855	35	1.024	35	1.053	35	0.884	35	0.905	35	0.989	34	1.014	34	0.852	35	0.874	35
1364	gi|241945687	hypothetical protein SORBIDRAFT_09g000390 [Sorghum bicolor]	925	57304	45	9	28.9	5.09	0.852	45	0.817	45	0.905	45	0.864	45	0.789	45	0.755	45	0.919	45	0.895	44	0.815	45	0.779	45	0.92	44	0.885	45
1365	gi|241937157	hypothetical protein SORBIDRAFT_05g027600 [Sorghum bicolor]	925	32271	16	4	23.2	5.75	1.09	15	1.092	15	0.915	14	0.913	15	1.047	14	1.011	15	0.894	15	0.89	15	1.037	14	1.037	14	0.848	14	0.847	14
1366	gi|241943862	hypothetical protein SORBIDRAFT_08g014070 [Sorghum bicolor]	924	35367	33	8	44.6	6.45	1.902	31	2.017	33	0.587	32	0.618	32	1.928	31	2.033	33	0.717	31	0.753	31	1.782	31	1.881	33	0.781	31	0.822	32
1367	gi|241934669	hypothetical protein SORBIDRAFT_04g038280 [Sorghum bicolor]	924	53462	30	6	23.2	9.5	0.875	30	0.81	30	1.081	30	0.996	30	0.852	30	0.788	30	1.085	30	0.998	30	0.916	30	0.829	28	1.061	30	0.978	30
1368	gi|241930031	hypothetical protein SORBIDRAFT_03g026270 [Sorghum bicolor]	922	54948	41	11	35.9	4.99	1.126	39	1.197	39	1.09	40	1.16	40	1.13	40	1.192	39	1.092	39	1.154	39	1.167	39	1.219	40	1.087	39	1.151	39
1369	gi|241941425	hypothetical protein SORBIDRAFT_07g003760 [Sorghum bicolor]	922	32106	42	12	56.6	8.38	0.995	42	1.015	42	1.072	42	1.089	42	0.91	41	0.928	41	1.09	42	1.106	42	0.956	42	0.966	41	1.034	42	1.051	42
1370	gi|241915192	hypothetical protein SORBIDRAFT_10g012760 [Sorghum bicolor]	921	34163	31	4	21.1	4.72	0.84	30	0.82	30	0.794	30	0.771	30	0.842	28	0.819	28	0.909	30	0.878	29	0.834	30	0.808	30	0.901	29	0.874	29
1371	gi|241920152	hypothetical protein SORBIDRAFT_01g005200 [Sorghum bicolor]	920	70025	47	15	33.6	6.02	0.952	25	0.96	25	0.921	25	0.913	24	1.034	24	1.027	25	0.929	25	0.917	24	1.066	25	1.071	25	0.921	24	0.921	24
1372	gi|241940997	hypothetical protein SORBIDRAFT_07g025350 [Sorghum bicolor]	919	99098	52	16	27.2	5.72	0.996	52	0.965	52	0.904	48	0.913	50	1.024	52	0.99	51	0.871	52	0.839	51	1.015	51	0.992	50	0.889	52	0.857	52
1373	gi|241918939	hypothetical protein SORBIDRAFT_01g031830 [Sorghum bicolor]	919	63560	40	4	13.9	5.45	1.104	14	1.217	14	0.926	13	1.018	13	1.147	14	1.263	14	0.992	14	1.092	13	1.044	14	1.147	14	0.967	14	1.061	14
1374	gi|241947030	hypothetical protein SORBIDRAFT_0011s005460 [Sorghum bicolor]	919	94005	28	8	15.8	5.27	1.035	27	1.002	28	1.036	27	1.004	28	1.029	27	0.995	28	1.094	27	1.055	27	1.054	27	1.02	27	1.093	27	1.057	27
1375	gi|241930657	hypothetical protein SORBIDRAFT_03g038150 [Sorghum bicolor]	918	106211	40	12	21.4	8.08	1.101	40	1.041	39	1.024	40	0.966	39	1.058	40	1	39	1.116	40	1.051	39	1.052	40	0.99	39	1.117	38	1.053	38
1376	gi|241918820	hypothetical protein SORBIDRAFT_01g029600 [Sorghum bicolor]	915	50762	40	7	31.3	5.28	1.146	39	1.155	40	1.061	40	1.066	40	1.088	40	1.096	40	0.909	40	0.912	40	1.118	40	1.124	40	0.975	40	0.98	40
1377	gi|241924442	hypothetical protein SORBIDRAFT_02g040010 [Sorghum bicolor]	914	53295	32	10	36	8.78	1.024	32	1.058	32	0.985	32	0.996	31	1.007	32	1.016	31	1.03	32	1.057	32	1.045	32	1.075	32	1.035	32	1.038	31
1378	gi|241926921	hypothetical protein SORBIDRAFT_03g001950 [Sorghum bicolor]	914	13044	41	4	60.2	9.89	0.997	41	0.955	41	1.097	41	1.046	41	1.03	39	0.981	41	1.135	41	1.081	41	0.832	41	0.794	41	1.109	40	1.055	41
1379	gi|241944359	hypothetical protein SORBIDRAFT_08g023140 [Sorghum bicolor]	914	73765	36	9	20.3	7.12	1.54	18	1.637	18	0.866	18	0.916	18	1.46	18	1.55	18	0.815	18	0.861	18	1.473	18	1.561	18	0.932	18	0.986	18
1380	gi|241928315	hypothetical protein SORBIDRAFT_03g034280 [Sorghum bicolor]	913	74751	39	6	12.6	6.09	1.2	6	1.122	6	1.436	6	1.336	6	1.083	6	1.018	5	1.433	6	1.331	6	1.274	6	1.187	6	1.24	6	1.165	5
1381	gi|241923908	hypothetical protein SORBIDRAFT_02g030050 [Sorghum bicolor]	913	56281	34	8	26	5.7	1.49	27	1.519	26	0.631	25	0.632	24	1.521	26	1.538	25	0.728	26	0.737	27	1.464	26	1.488	25	0.639	26	0.645	25
1382	gi|241945323	hypothetical protein SORBIDRAFT_09g024930 [Sorghum bicolor]	911	63663	50	17	51.2	6.79	0.956	46	1.03	46	0.909	47	0.977	47	0.915	47	0.986	47	0.972	47	1.044	47	0.925	47	0.996	47	0.978	47	1.051	47
1383	gi|241926870	hypothetical protein SORBIDRAFT_03g000950 [Sorghum bicolor]	911	56350	35	8	26.4	5.34	1.163	28	1.238	29	1.046	28	1.109	29	1.127	28	1.198	29	1.041	27	1.093	30	1.185	29	1.26	30	0.984	28	1.043	28
1384	gi|241936203	hypothetical protein SORBIDRAFT_05g004180 [Sorghum bicolor]	909	43530	45	4	13.2	8.07	---	---	---	---	---	---	---	---	---	---	---	---	---	---	---	---	---	---	---	---	---	---	---	---
1385	gi|241926632	hypothetical protein SORBIDRAFT_02g040670 [Sorghum bicolor]	907	44391	32	6	21.1	5.54	1.108	16	0.831	16	0.482	16	0.36	16	1.126	16	0.843	16	0.476	16	0.355	16	1.226	16	0.916	16	0.485	15	0.367	15
1386	gi|241932929	hypothetical protein SORBIDRAFT_04g038440 [Sorghum bicolor]	899	42444	33	8	26.8	8.65	1.079	33	1.135	33	0.886	33	0.927	33	1.036	33	1.087	33	0.897	33	0.937	33	1.029	33	1.079	33	0.982	33	1.028	33
1387	gi|241923889	hypothetical protein SORBIDRAFT_02g029680 [Sorghum bicolor]	896	41292	60	8	27.2	4.41	0.945	16	0.983	18	1.263	17	1.268	17	0.962	18	0.998	17	1.216	18	1.256	17	0.987	18	1.022	17	1.192	17	1.234	17
1388	gi|241945136	hypothetical protein SORBIDRAFT_09g021310 [Sorghum bicolor]	895	62377	30	10	32	6.81	0.936	22	0.855	23	1.004	25	0.993	25	0.924	25	0.907	25	0.987	24	0.943	24	0.998	24	0.969	23	1	25	0.985	23
1389	gi|241945696	hypothetical protein SORBIDRAFT_09g000530 [Sorghum bicolor]	892	136550	44	10	14.3	9.57	0.978	9	0.875	9	1.008	9	0.898	9	1.062	9	0.998	8	1.048	9	0.932	9	1.251	9	1.116	9	0.936	9	0.834	9
1390	gi|241933426	hypothetical protein SORBIDRAFT_04g008700 [Sorghum bicolor]	892	109225	32	11	13.8	5.12	1.114	27	1.143	27	0.96	27	0.981	27	1.105	27	1.132	27	0.961	27	0.98	27	1.186	27	1.213	27	0.9	27	0.919	27
1391	gi|241925402	hypothetical protein SORBIDRAFT_02g012940 [Sorghum bicolor]	892	80724	34	14	30.9	6.54	1.403	30	1.514	30	0.893	30	0.96	30	1.486	30	1.603	30	0.738	30	0.792	30	1.476	30	1.589	30	0.779	28	0.831	28
1392	gi|241928882	hypothetical protein SORBIDRAFT_03g045216, partial [Sorghum bicolor]	892	14007	51	3	22.1	9.99	1.054	51	1.008	51	1.074	51	1.022	51	1.04	51	0.993	51	1.026	51	0.975	51	1.036	51	0.987	51	0.988	51	0.941	51
1393	gi|241931074	hypothetical protein SORBIDRAFT_03g045800 [Sorghum bicolor]	890	30213	57	12	37	5.01	1.443	30	1.402	31	0.741	31	0.72	31	1.61	31	1.569	31	0.837	31	0.813	31	1.252	31	1.218	31	0.858	31	0.834	31
1394	gi|241919695	hypothetical protein SORBIDRAFT_01g046830 [Sorghum bicolor]	889	25651	46	5	35	6.12	1.276	28	1.251	29	1.058	29	1.029	29	1.251	29	1.222	29	1.118	29	1.086	29	1.048	27	1.061	29	1.076	29	1.048	29
1395	gi|448878298	arginine/serine-rich splicing factor R2SZ35 transcript I [Sorghum bicolor]	889	39137	29	3	12.2	10.59	0.835	29	0.809	29	1.02	29	0.983	29	0.805	29	0.778	29	1.134	29	1.091	29	0.774	28	0.749	29	1.025	28	0.99	29
1396	gi|241944576	hypothetical protein SORBIDRAFT_09g003920 [Sorghum bicolor]	888	36995	51	12	51	6.33	1.163	51	1.115	51	0.921	51	0.879	51	1.123	51	1.075	51	0.962	51	0.916	51	1.1	51	1.051	51	1.015	51	0.969	51
1397	gi|241947322	hypothetical protein SORBIDRAFT_3219s002010, partial [Sorghum bicolor]	887	35410	25	2	13.9	5.59	0.537	25	0.491	24	0.225	20	0.211	20	0.662	25	0.613	25	0.203	19	0.188	19	0.565	25	0.522	25	0.231	16	0.218	16
1398	gi|241939101	hypothetical protein SORBIDRAFT_06g018000 [Sorghum bicolor]	886	27620	42	5	36.5	9.16	0.966	41	0.942	42	0.969	42	0.945	42	0.947	42	0.928	42	0.989	41	0.97	40	0.929	42	0.908	42	1.03	42	1.005	42
1399	gi|241942939	hypothetical protein SORBIDRAFT_08g016910 [Sorghum bicolor]	883	44043	43	10	35.8	6.42	1.522	43	1.603	43	0.707	43	0.741	43	1.503	43	1.58	43	0.727	43	0.761	43	1.513	43	1.588	43	0.681	43	0.714	43
1400	gi|241920990	hypothetical protein SORBIDRAFT_01g020230 [Sorghum bicolor]	882	107046	42	13	22.4	6.12	0.845	42	0.866	42	1.012	42	1.033	42	0.845	42	0.865	42	0.96	42	0.978	42	0.924	41	0.963	42	0.966	42	0.985	42
1401	gi|114309650	ATPase subunit 8 (mitochondrion) [Sorghum bicolor]	880	21740	39	6	36.8	9.93	1.053	38	1.128	38	1.207	38	1.283	39	0.971	39	1.039	38	1.114	38	1.183	39	0.871	38	0.93	38	1.147	38	1.224	39
1402	gi|241946710	hypothetical protein SORBIDRAFT_09g026370 [Sorghum bicolor]	879	29180	33	10	48.8	8.27	0.919	33	0.902	33	1.09	32	1.084	33	0.953	33	0.934	33	1.08	33	1.053	33	0.975	33	0.954	33	1.052	33	1.028	33
1403	gi|241921812	hypothetical protein SORBIDRAFT_01g037170 [Sorghum bicolor]	879	90919	35	11	20.1	6.48	0.926	35	0.924	34	0.941	35	0.938	34	0.888	35	0.889	34	1.033	35	1.03	34	0.999	35	0.997	34	1.007	34	1.004	34
1404	gi|241942169	hypothetical protein SORBIDRAFT_07g026290 [Sorghum bicolor]	878	52699	47	14	48.6	8.18	1.144	47	1.172	47	1.15	47	1.174	47	1.129	47	1.162	46	1.179	47	1.201	47	1.145	47	1.17	47	1.1	47	1.122	47
1405	gi|241944388	hypothetical protein SORBIDRAFT_09g000540 [Sorghum bicolor]	878	28680	53	10	47.3	5.75	0.782	10	0.744	11	0.914	11	0.9	11	0.833	11	0.823	11	1.06	9	0.938	11	0.693	11	0.684	11	0.888	9	0.858	11
1406	gi|241944649	hypothetical protein SORBIDRAFT_09g005180 [Sorghum bicolor]	877	14245	42	7	63.6	9.33	1.002	37	0.971	38	0.98	38	0.945	38	0.917	38	0.888	38	0.938	38	0.904	38	1.057	38	1.021	38	0.959	37	0.923	37
1407	gi|241922808	hypothetical protein SORBIDRAFT_02g004580 [Sorghum bicolor]	877	39485	38	8	30.3	6.77	0.87	35	0.868	35	0.878	35	0.901	34	0.89	35	0.913	34	0.825	35	0.845	34	0.85	35	0.875	34	0.872	35	0.893	34
1408	gi|241930137	hypothetical protein SORBIDRAFT_03g028020 [Sorghum bicolor]	877	45181	54	15	50.7	5.83	1.389	15	1.663	14	0.632	15	0.711	15	1.451	15	1.636	15	0.598	15	0.671	15	1.51	15	1.7	15	0.649	15	0.73	15
1409	gi|241933749	hypothetical protein SORBIDRAFT_04g021420 [Sorghum bicolor]	877	32861	30	3	14.4	9.74	1.035	28	1.071	30	0.853	30	0.898	30	0.996	30	1.052	30	0.87	29	0.934	30	0.929	29	0.995	30	0.957	30	1.008	30
1410	gi|241939702	hypothetical protein SORBIDRAFT_06g028340 [Sorghum bicolor]	876	57911	31	7	21.9	6.43	0.893	16	0.903	16	1.391	15	1.347	16	0.877	16	0.886	16	1.364	16	1.371	16	0.937	16	0.933	15	1.38	14	1.315	16
1411	gi|241932541	hypothetical protein SORBIDRAFT_04g031120 [Sorghum bicolor]	876	41408	43	3	9.2	7.12	1.335	1	1.242	1	1.152	1	1.066	1	1.371	1	1.273	1	1.263	1	1.168	1	1.312	1	1.216	1	1.131	1	1.048	1
1412	gi|241914950	hypothetical protein SORBIDRAFT_10g007690 [Sorghum bicolor]	876	37521	27	5	24.9	8.65	0.874	23	0.956	23	0.917	23	0.995	22	0.973	23	1.064	23	0.958	23	1.043	23	1.039	23	1.134	23	0.846	23	0.919	22
1413	gi|241923354	hypothetical protein SORBIDRAFT_02g019590 [Sorghum bicolor]	876	41654	46	10	39.7	5.73	0.965	46	0.97	46	1.021	46	1.022	46	0.969	45	0.983	46	0.979	46	0.979	46	1.078	46	1.081	46	0.942	46	0.952	45
1414	gi|241921995	hypothetical protein SORBIDRAFT_01g040290 [Sorghum bicolor]	875	61951	32	9	27.7	4.7	0.92	32	0.885	32	1.03	32	0.987	32	1.026	32	0.986	32	1.003	32	0.96	32	0.994	32	0.953	32	1.003	32	0.961	32
1415	gi|241936245	hypothetical protein SORBIDRAFT_05g004770 [Sorghum bicolor]	874	72329	45	10	25.6	6.19	0.985	31	0.887	31	0.959	31	0.889	30	0.97	30	0.926	30	0.975	31	0.873	31	1.071	31	0.998	30	1.027	31	0.921	31
1416	gi|241941160	hypothetical protein SORBIDRAFT_07g028380 [Sorghum bicolor]	873	40630	31	7	28.9	6.12	1.001	31	0.965	31	1.027	31	0.985	31	1.027	31	0.96	29	0.996	28	0.967	30	1.078	30	1.035	30	0.986	30	0.94	31
1417	gi|241930533	hypothetical protein SORBIDRAFT_03g035680 [Sorghum bicolor]	873	63100	26	5	12.9	5.29	1.1	25	1.103	25	1.066	26	1.063	26	1.046	26	1.046	26	0.994	25	0.991	25	1.048	26	1.046	26	1.015	25	1.014	25
1418	gi|241934418	hypothetical protein SORBIDRAFT_04g033920 [Sorghum bicolor]	872	20092	53	8	45.7	6.41	1.099	53	1.085	52	1.091	53	1.069	52	1.133	53	1.116	53	1.073	53	1.052	53	1.148	53	1.129	53	1.061	53	1.042	53
1419	gi|241936524	hypothetical protein SORBIDRAFT_05g010020 [Sorghum bicolor]	869	47675	26	6	22.3	8.59	1.049	26	1.02	26	1.127	26	1.09	26	1.044	26	1.013	26	1.197	26	1.156	26	1.003	26	0.972	26	1.19	26	1.152	26
1420	gi|241919856	hypothetical protein SORBIDRAFT_01g049840 [Sorghum bicolor]	868	47853	35	7	24.5	5.71	0.909	35	0.935	35	0.993	35	1.027	34	0.833	35	0.856	35	0.989	35	1.011	35	0.868	34	0.875	33	0.926	34	0.944	35
1421	gi|241918859	hypothetical protein SORBIDRAFT_01g030340 [Sorghum bicolor]	868	61278	25	5	13.4	4.72	1.007	25	0.976	25	0.954	25	0.921	25	1.046	25	1.013	25	0.933	25	0.899	25	1.064	25	1.08	24	0.918	25	0.887	25
1422	gi|241939808	hypothetical protein SORBIDRAFT_06g030380 [Sorghum bicolor]	865	47037	39	10	34.4	6.2	0.995	37	0.947	37	1.103	36	1.043	36	1.001	39	0.926	36	1.118	36	1.028	38	1.129	39	1.076	39	1.045	38	1.006	37
1423	gi|241916732	hypothetical protein SORBIDRAFT_10g021150 [Sorghum bicolor]	864	19230	40	7	66.9	5.72	0.969	38	0.917	39	1.254	39	1.182	39	0.86	39	0.816	39	1.176	38	1.108	38	0.923	38	0.876	39	1.055	39	0.994	40
1424	gi|241915914	hypothetical protein SORBIDRAFT_10g000890 [Sorghum bicolor]	863	32919	25	4	27.1	4.84	0.887	25	0.851	25	0.882	25	0.841	25	0.907	25	0.868	25	0.823	25	0.784	25	0.983	24	0.924	23	0.896	25	0.856	25
1425	gi|241939472	hypothetical protein SORBIDRAFT_06g024590 [Sorghum bicolor]	863	27291	32	3	20.5	6.15	0.868	12	0.936	13	1.229	13	1.289	13	0.901	13	0.971	12	1.339	13	1.402	13	0.892	13	0.936	13	1.278	13	1.341	13
1426	gi|241922064	hypothetical protein SORBIDRAFT_01g041750 [Sorghum bicolor]	863	33770	27	7	40	4.88	1.176	27	1.131	27	0.982	27	0.94	27	1.103	27	1.062	26	0.954	27	0.912	27	1.146	27	1.082	26	0.99	25	0.944	27
1427	gi|241924475	hypothetical protein SORBIDRAFT_02g040650 [Sorghum bicolor]	862	29737	30	6	34.2	6.17	1.274	30	1.162	30	1.12	30	1.017	30	1.265	30	1.152	30	1.188	30	1.077	30	1.29	30	1.173	30	1.243	30	1.129	30
1428	gi|241923204	hypothetical protein SORBIDRAFT_02g011470 [Sorghum bicolor]	861	49886	17	5	17.4	6.1	0.854	12	0.829	11	1.192	14	1.164	11	0.89	12	0.866	12	1.072	13	1.033	11	0.935	13	0.899	11	1.045	13	1.013	12
1429	gi|241926115	hypothetical protein SORBIDRAFT_02g031090 [Sorghum bicolor]	859	44465	36	12	47.5	7.1	1.238	36	1.334	36	1.05	36	1.127	36	1.23	36	1.324	36	1.004	36	1.076	36	1.31	36	1.408	36	0.975	34	1.058	36
1430	gi|241934246	hypothetical protein SORBIDRAFT_04g030390 [Sorghum bicolor]	858	55814	51	13	39.2	6.14	0.864	51	0.85	51	0.888	50	0.872	50	0.847	49	0.826	51	0.841	51	0.823	51	0.925	50	0.906	49	0.856	50	0.841	50
1431	gi|241916685	hypothetical protein SORBIDRAFT_10g020030 [Sorghum bicolor]	856	20882	33	3	37.8	7.71	1.05	1	1.065	1	0.8	1	0.807	1	0.816	1	0.827	1	0.8	1	0.807	1	0.869	1	0.878	1	0.701	1	0.708	1
1432	gi|241925900	hypothetical protein SORBIDRAFT_02g027330 [Sorghum bicolor]	856	40893	34	11	40.6	5.82	1.087	32	1.107	34	0.615	33	0.628	33	1.091	31	1.113	34	0.628	33	0.641	33	1.136	33	1.14	34	0.654	32	0.667	32
1433	gi|241925497	hypothetical protein SORBIDRAFT_02g019480 [Sorghum bicolor]	855	20093	44	4	28.4	6.4	1.019	18	1.04	18	1.289	18	1.309	18	0.988	18	1.006	18	1.281	18	1.299	18	0.923	18	0.939	18	1.189	18	1.208	18
1434	gi|241944988	hypothetical protein SORBIDRAFT_09g018610 [Sorghum bicolor]	855	57824	33	8	18.2	9.14	0.921	32	0.93	32	1.199	32	1.204	32	0.877	32	0.884	32	1.208	32	1.212	33	0.901	32	0.906	32	1.136	32	1.142	32
1435	gi|241924613	hypothetical protein SORBIDRAFT_02g043370 [Sorghum bicolor]	854	42166	34	9	39	5.66	0.976	34	0.991	34	1.09	34	1.101	34	0.971	34	0.984	34	1.092	34	1.102	34	1.049	34	1.062	34	1.049	34	1.061	34
1436	gi|241917787	hypothetical protein SORBIDRAFT_01g009140 [Sorghum bicolor]	853	62828	46	11	34.5	5.36	1.134	45	1.132	46	0.865	45	0.86	46	1.141	44	1.138	46	0.876	44	0.86	46	1.204	44	1.197	45	0.842	45	0.836	46
1437	gi|241928848	hypothetical protein SORBIDRAFT_03g044330 [Sorghum bicolor]	852	80652	46	15	27.6	8.89	0.952	46	0.939	46	0.999	45	0.987	45	0.921	46	0.906	46	1.04	46	1.02	46	0.95	46	0.934	46	0.997	46	0.979	46
1438	gi|241939919	hypothetical protein SORBIDRAFT_06g032320 [Sorghum bicolor]	849	57529	44	7	16.7	5.77	1.131	44	1.192	44	0.806	43	0.836	43	1.177	44	1.239	44	0.844	44	0.884	44	1.132	44	1.183	43	0.83	44	0.864	43
1439	gi|241933335	hypothetical protein SORBIDRAFT_04g007000 [Sorghum bicolor]	848	240607	42	15	10.5	5.39	0.936	38	0.903	40	1.083	40	1.043	41	0.939	40	0.904	41	1.034	40	0.991	41	0.997	41	1.003	41	1.073	40	1.035	39
1440	gi|241939791	hypothetical protein SORBIDRAFT_06g030050 [Sorghum bicolor]	847	85358	41	12	30.4	5.16	1.066	41	1.093	41	0.858	41	0.882	40	1.041	41	1.066	41	0.931	41	0.949	41	0.989	41	1.011	41	0.919	41	0.939	41
1441	gi|241942172	hypothetical protein SORBIDRAFT_07g026320 [Sorghum bicolor]	846	61751	31	7	18.3	7.63	1.445	1	1.541	1	0.86	1	0.913	1	1.158	1	1.233	1	0.884	1	0.937	1	1.478	1	1.571	1	0.895	1	0.951	1
1442	gi|241919572	hypothetical protein SORBIDRAFT_01g044460 [Sorghum bicolor]	846	70799	27	5	10.5	5.05	1.027	27	1.037	27	0.902	27	0.907	27	1.03	27	1.039	27	0.933	27	0.937	27	1.119	27	1.116	26	0.886	27	0.891	27
1443	gi|241918237	hypothetical protein SORBIDRAFT_01g017270 [Sorghum bicolor]	845	65106	35	10	25.7	7.16	1.065	35	1.003	35	1.111	35	1.042	35	1.102	34	1.038	34	1.069	35	1.001	35	1.214	35	1.14	35	1.072	35	1.006	35
1444	gi|241932738	hypothetical protein SORBIDRAFT_04g034850 [Sorghum bicolor]	844	21584	31	6	43.8	5.02	1.103	31	1.109	31	0.947	30	0.943	31	1.107	31	1.112	31	1.002	31	1.001	31	1.143	31	1.146	31	0.991	31	0.993	31
1445	gi|241938501	hypothetical protein SORBIDRAFT_06g032850 [Sorghum bicolor]	844	59755	24	8	23.8	9.35	1.019	20	1.054	19	0.985	20	0.996	21	0.936	21	0.95	23	1.092	21	1.102	20	0.887	21	0.889	22	0.965	20	0.974	21
1446	gi|241921973	hypothetical protein SORBIDRAFT_01g039930 [Sorghum bicolor]	841	41959	38	12	46.6	5.1	0.907	20	0.914	20	0.964	20	0.953	19	0.897	20	0.902	20	0.879	20	0.88	20	0.926	20	0.93	20	0.931	20	0.942	19
1447	gi|241939794	hypothetical protein SORBIDRAFT_06g030090 [Sorghum bicolor]	841	58602	35	7	16.1	5.33	0.941	25	0.892	25	0.971	24	0.915	25	0.864	24	0.816	25	0.963	25	0.908	25	1.036	25	0.979	25	0.936	25	0.885	25
1448	gi|241933114	hypothetical protein SORBIDRAFT_04g003200 [Sorghum bicolor]	836	98419	39	11	21.1	5.94	0.923	39	0.944	39	1.299	39	1.323	39	0.929	39	0.949	39	1.253	39	1.274	39	0.991	39	1.01	39	1.312	39	1.336	39
1449	gi|241928193	hypothetical protein SORBIDRAFT_03g032290 [Sorghum bicolor]	834	57063	43	10	28.7	6.18	0.952	41	0.959	42	1.044	41	1.037	43	1.014	43	1.016	42	0.961	41	0.959	42	0.954	42	0.957	42	1.115	42	1.114	43
1450	gi|18481702	tryptophan synthase beta-subunit [Sorghum bicolor]	833	58015	31	9	23.9	6.42	0.939	31	0.925	31	0.882	31	0.865	31	0.916	31	0.901	31	0.861	31	0.843	31	0.899	31	0.882	31	0.857	31	0.841	31
1451	gi|241923946	hypothetical protein SORBIDRAFT_02g030920 [Sorghum bicolor]	831	116644	46	19	31.3	5.67	1.097	44	1.081	45	0.986	46	0.968	45	1.094	46	1.077	45	0.943	44	0.924	45	1.071	45	1.051	45	0.982	46	0.964	45
1452	gi|241920962	hypothetical protein SORBIDRAFT_01g019710 [Sorghum bicolor]	831	95081	40	10	14	5.01	0.579	40	0.559	40	1.421	40	1.365	40	0.612	40	0.59	40	1.454	40	1.394	40	0.669	40	0.643	40	1.309	40	1.258	40
1453	gi|241932476	hypothetical protein SORBIDRAFT_04g029810 [Sorghum bicolor]	831	18985	67	8	57.7	9.95	0.955	31	0.982	30	0.754	28	0.764	27	0.949	28	0.952	28	0.915	28	0.92	29	0.799	29	0.813	28	0.879	28	0.884	28
1454	gi|241917696	hypothetical protein SORBIDRAFT_01g007270 [Sorghum bicolor]	831	53561	33	10	37.9	8.95	1.267	7	1.367	7	1.021	7	1.096	7	0.938	7	1.01	7	1.145	7	1.228	7	0.91	7	0.978	7	1.105	7	1.187	7
1455	gi|241939530	hypothetical protein SORBIDRAFT_06g025560 [Sorghum bicolor]	830	132995	40	10	12.2	9.57	0.926	9	0.84	9	1.125	8	1.001	8	0.991	9	0.897	9	1.239	9	1.117	9	1.01	7	0.906	9	1.302	9	1.057	8
1456	gi|241944580	hypothetical protein SORBIDRAFT_09g004010 [Sorghum bicolor]	827	61500	28	9	25.7	4.57	0.896	10	1.027	10	0.856	10	0.976	10	0.897	10	1.015	9	0.91	10	1.036	10	0.898	10	1.026	10	0.867	10	0.989	10
1457	gi|241932524	hypothetical protein SORBIDRAFT_04g030780 [Sorghum bicolor]	826	66238	41	7	17.6	5.53	0.879	6	1.004	6	1.013	7	1.148	7	0.937	6	1.019	7	0.856	6	0.991	7	0.921	7	1.044	7	1.039	7	1.142	6
1458	gi|241938127	hypothetical protein SORBIDRAFT_06g025570 [Sorghum bicolor]	826	67805	43	14	29.5	6.16	0.993	9	1.038	9	0.466	9	0.485	9	1.005	9	1.064	8	0.452	9	0.47	9	1.057	9	1.101	9	0.454	9	0.472	9
1459	gi|241931552	hypothetical protein SORBIDRAFT_04g006600 [Sorghum bicolor]	824	123977	23	8	16.3	5.45	0.944	22	1.007	22	1.092	22	1.156	22	0.985	21	1.047	21	1.019	22	1.08	22	0.986	22	1.049	21	1.056	22	1.123	22
1460	gi|241938626	hypothetical protein SORBIDRAFT_06g001140 [Sorghum bicolor]	823	94456	42	10	19.3	6.44	0.816	42	0.803	42	0.542	41	0.53	41	0.842	42	0.828	42	0.579	41	0.566	41	0.925	42	0.908	42	0.567	41	0.555	41
1461	gi|241919038	hypothetical protein SORBIDRAFT_01g033570 [Sorghum bicolor]	822	44703	37	6	18	5.14	0.994	2	1.112	2	0.911	2	1.015	2	0.893	2	0.998	2	1.006	2	1.119	2	1.002	2	1.117	2	0.791	2	0.881	2
1462	gi|241938824	hypothetical protein SORBIDRAFT_06g010860 [Sorghum bicolor]	822	39325	47	12	38.9	9.26	0.839	47	0.842	47	0.922	47	0.921	47	0.89	47	0.87	45	0.973	47	0.97	47	0.82	47	0.82	47	0.964	47	0.963	47
1463	gi|241938097	hypothetical protein SORBIDRAFT_06g024780 [Sorghum bicolor]	822	16262	33	3	32.6	8.36	0.456	12	0.455	12	1.646	13	1.625	13	0.48	13	0.476	13	1.559	13	1.538	13	0.59	12	0.586	12	1.299	13	1.283	13
1464	gi|241926576	hypothetical protein SORBIDRAFT_02g039660 [Sorghum bicolor]	822	66714	40	14	37	8.43	0.765	30	0.809	30	0.613	30	0.645	30	0.772	29	0.81	28	0.637	30	0.669	30	0.777	30	0.819	30	0.618	30	0.65	30
1465	gi|241942107	hypothetical protein SORBIDRAFT_07g025220 [Sorghum bicolor]	822	45169	36	12	52.7	6.07	0.748	36	0.742	36	0.915	36	0.904	36	0.66	36	0.654	36	0.936	36	0.924	36	0.76	36	0.752	36	0.882	36	0.872	36
1466	gi|241940763	hypothetical protein SORBIDRAFT_07g021580 [Sorghum bicolor]	821	24769	38	5	27.8	5.95	0.976	33	0.879	33	1.113	34	0.998	34	0.974	34	0.877	33	1.125	34	1.008	34	1.033	33	0.929	33	1.124	34	1.009	34
1467	gi|241919789	hypothetical protein SORBIDRAFT_01g048520 [Sorghum bicolor]	820	80998	57	13	20.1	6.99	1.016	56	1.032	54	0.99	55	0.998	55	0.932	56	0.943	55	1.009	56	1.017	55	1.002	56	1.014	56	0.986	55	0.995	55
1468	gi|241916438	hypothetical protein SORBIDRAFT_10g009630 [Sorghum bicolor]	819	17426	40	4	29.5	9.44	0.784	40	0.765	40	0.608	40	0.59	40	0.754	40	0.735	40	0.626	40	0.607	40	0.658	40	0.64	40	0.608	40	0.591	40
1469	gi|241919697	hypothetical protein SORBIDRAFT_01g046860 [Sorghum bicolor]	818	26536	32	6	33.5	5.3	1.014	30	1.016	32	1.067	32	1.059	32	1.062	30	1.059	31	1.074	32	1.065	32	0.98	31	0.974	31	1.004	32	0.997	32
1470	gi|241943141	hypothetical protein SORBIDRAFT_08g020170 [Sorghum bicolor]	818	66016	30	8	20.3	5.63	1.091	30	1.131	30	1.162	30	1.199	30	1.106	30	1.144	30	1.186	30	1.222	30	1.366	30	1.411	30	1.154	30	1.191	30
1471	gi|241919372	hypothetical protein SORBIDRAFT_01g040400 [Sorghum bicolor]	816	130498	32	12	13.7	4.91	1.034	32	1.053	32	1.003	32	1.017	32	1.007	32	1.023	32	0.967	31	0.969	31	1.057	32	1.073	32	1.051	30	1.058	31
1472	gi|241930106	hypothetical protein SORBIDRAFT_03g027400 [Sorghum bicolor]	813	77673	31	11	24.1	8.55	1.001	28	1.044	28	0.876	28	0.91	28	0.943	27	0.988	28	0.945	28	0.98	28	1.157	28	1.208	27	0.892	28	0.927	28
1473	gi|241927368	hypothetical protein SORBIDRAFT_03g010090 [Sorghum bicolor]	811	37980	44	10	37.5	5.72	0.97	44	0.939	44	0.984	44	0.948	44	1.001	44	0.968	44	1.014	44	0.976	44	0.995	44	0.961	44	1.053	44	1.015	44
1474	gi|241928047	hypothetical protein SORBIDRAFT_03g029880 [Sorghum bicolor]	810	88074	48	14	24.7	5.74	1.196	32	1.103	32	1.007	32	0.924	32	1.09	32	1.004	32	1.041	32	0.954	32	1.086	32	0.998	32	1.019	32	0.936	32
1475	gi|241922302	hypothetical protein SORBIDRAFT_01g046070 [Sorghum bicolor]	808	8980	30	2	27.7	11.16	0.801	27	0.819	28	0.969	25	1.002	28	0.716	27	0.735	28	0.969	25	0.985	26	0.899	27	0.916	27	0.882	25	0.909	27
1476	gi|241920677	hypothetical protein SORBIDRAFT_01g014730 [Sorghum bicolor]	808	49477	33	8	23.1	5.43	1.492	17	1.596	17	0.818	17	0.89	16	1.446	17	1.544	17	0.845	17	0.899	17	1.437	17	1.533	17	0.956	17	1.018	17
1477	gi|241924456	hypothetical protein SORBIDRAFT_02g040290 [Sorghum bicolor]	807	30288	35	8	32.8	8.4	1.087	32	1.055	35	0.996	35	0.939	31	1.077	35	1.018	35	0.952	35	0.896	35	0.971	35	0.916	35	1.015	35	0.963	34
1478	gi|241926310	hypothetical protein SORBIDRAFT_02g034850 [Sorghum bicolor]	807	68606	34	6	13.2	5.94	1.486	21	1.524	20	0.585	20	0.592	20	1.328	21	1.358	20	0.552	21	0.557	21	1.535	21	1.576	19	0.527	20	0.535	20
1479	gi|241933988	hypothetical protein SORBIDRAFT_04g025650 [Sorghum bicolor]	806	67626	29	10	28.9	5.5	0.884	22	0.929	23	0.852	23	0.883	23	0.91	22	0.944	23	0.854	23	0.885	23	0.978	23	1.016	23	0.888	23	0.921	23
1480	gi|241926123	hypothetical protein SORBIDRAFT_02g031280 [Sorghum bicolor]	805	23489	42	12	71.1	4.56	1.122	33	1.106	33	0.942	33	0.918	32	1.043	33	1.034	32	0.915	32	0.889	31	1.069	33	1.051	33	0.92	33	0.903	33
1481	gi|241919118	hypothetical protein SORBIDRAFT_01g035130 [Sorghum bicolor]	805	29719	45	9	43.7	5.37	0.987	45	1.02	45	1.051	45	1.09	44	1.034	45	1.067	45	1.063	43	1.082	45	0.993	45	1.023	45	1.046	44	1.073	45
1482	gi|241925766	hypothetical protein SORBIDRAFT_02g024860 [Sorghum bicolor]	804	26374	31	7	50.2	5.17	0.923	28	0.922	27	0.902	29	0.889	31	0.956	30	0.943	30	0.911	29	0.901	29	0.997	27	0.99	28	0.933	25	0.915	26
1483	gi|241919400	hypothetical protein SORBIDRAFT_01g040900 [Sorghum bicolor]	804	61831	24	4	10.9	5.77	0.938	24	0.884	22	0.982	24	0.94	24	0.971	24	0.933	24	0.969	24	0.927	24	0.969	23	0.922	24	0.99	24	0.948	24
1484	gi|241946543	hypothetical protein SORBIDRAFT_09g023310 [Sorghum bicolor]	802	60204	43	12	32.4	6.71	0.959	18	0.944	18	0.927	18	0.908	18	0.984	18	0.967	18	0.888	18	0.869	18	0.935	18	0.917	18	0.872	18	0.856	18
1485	gi|241926625	hypothetical protein SORBIDRAFT_02g040540 [Sorghum bicolor]	798	88082	37	9	24.6	9.1	0.773	2	0.793	2	1.032	2	1.054	2	0.813	2	0.833	2	0.896	2	0.913	2	0.745	2	0.762	2	0.862	2	0.881	2
1486	gi|241945722	hypothetical protein SORBIDRAFT_09g001010 [Sorghum bicolor]	798	9586	21	2	42.5	5.69	2.023	19	2.015	20	1.268	20	1.236	20	1.733	19	1.709	20	1.36	20	1.339	19	2.573	19	2.548	20	1.183	19	1.16	20
1487	gi|241916070	hypothetical protein SORBIDRAFT_10g003650 [Sorghum bicolor]	797	67768	41	12	25.8	8.22	1.16	15	1.157	16	1.072	16	1.072	16	1.122	16	1.125	16	1.037	16	1.036	16	1.083	16	1.077	15	1.029	16	1.029	16
1488	gi|241929282	hypothetical protein SORBIDRAFT_03g005360 [Sorghum bicolor]	796	58804	46	9	22.7	6.22	1.203	31	1.164	31	0.991	31	0.954	31	1.136	30	1.094	31	1.082	31	1.058	29	1.035	31	0.998	31	1.013	31	0.976	31
1489	gi|241946754	hypothetical protein SORBIDRAFT_09g027370 [Sorghum bicolor]	795	69802	26	7	15.1	5.2	0.974	11	0.96	11	0.933	11	0.915	11	1.009	11	1.003	10	0.844	10	0.827	10	1.059	11	1.04	11	0.913	11	0.896	11
1490	gi|241919157	hypothetical protein SORBIDRAFT_01g035890 [Sorghum bicolor]	795	106543	52	4	4.3	6.37	1.034	5	0.922	6	1.462	5	1.23	6	0.887	6	0.759	4	1.466	6	1.258	6	0.706	4	0.62	5	1.418	6	1.219	6
1491	gi|241919103	hypothetical protein SORBIDRAFT_01g034960 [Sorghum bicolor]	794	101009	35	9	15.2	6.93	0.896	35	0.888	35	0.965	35	0.953	35	0.909	35	0.9	35	0.994	35	0.98	35	0.963	35	0.952	35	0.917	35	0.905	35
1492	gi|241939760	hypothetical protein SORBIDRAFT_06g029460 [Sorghum bicolor]	793	37544	21	6	34.5	5.86	1.088	21	1.031	21	1.112	21	1.049	21	1.166	21	1.091	20	0.961	21	0.923	20	1.154	20	1.07	21	1.019	20	0.955	20
1493	gi|241914929	hypothetical protein SORBIDRAFT_10g007300 [Sorghum bicolor]	792	46050	27	8	26.5	5.5	0.687	17	0.713	17	0.591	17	0.61	17	0.741	17	0.767	17	0.557	17	0.574	17	0.778	17	0.805	17	0.583	17	0.591	16
1494	gi|241933898	hypothetical protein SORBIDRAFT_04g024070 [Sorghum bicolor]	792	32851	48	6	29.4	6.25	0.83	1	0.818	1	0.554	1	0.543	1	0.82	1	0.807	1	0.686	1	0.672	1	1	1	0.982	1	0.788	1	0.774	1
1495	gi|241943041	hypothetical protein SORBIDRAFT_08g018680 [Sorghum bicolor]	792	24416	40	6	26	5.03	1.151	39	1.118	38	0.507	39	0.49	39	1.078	38	1.046	38	0.545	39	0.522	38	1.071	38	1.035	38	0.538	36	0.52	36
1496	gi|241938026	hypothetical protein SORBIDRAFT_06g023540 [Sorghum bicolor]	791	38495	47	12	47.3	4.92	1.209	44	1.19	44	1.457	44	1.442	43	1.213	44	1.192	44	1.522	44	1.489	44	1.304	44	1.279	44	1.404	44	1.376	44
1497	gi|241923244	hypothetical protein SORBIDRAFT_02g012620 [Sorghum bicolor]	788	50947	35	9	21	5.02	1.033	35	1.106	35	0.92	35	0.98	35	0.969	35	1.036	35	0.892	35	0.95	35	1.062	35	1.134	35	0.925	35	0.987	35
1498	gi|241933999	hypothetical protein SORBIDRAFT_04g025870 [Sorghum bicolor]	788	25118	70	12	51.9	10.5	1.077	9	0.985	8	0.845	9	0.788	9	1.051	9	0.984	9	0.797	9	0.728	8	0.962	9	0.89	8	0.87	9	0.794	8
1499	gi|241938664	hypothetical protein SORBIDRAFT_06g001690 [Sorghum bicolor]	788	29310	38	5	31.4	6.41	0.651	38	0.619	38	0.349	34	0.329	34	0.691	38	0.655	38	0.352	34	0.333	34	0.696	38	0.658	38	0.395	34	0.373	34
1500	gi|241936016	hypothetical protein SORBIDRAFT_05g001470 [Sorghum bicolor]	787	52617	23	8	29.1	7.7	1.03	23	1.135	23	0.907	23	0.995	23	1.017	22	1.144	22	0.85	23	0.932	23	1.072	23	1.178	23	0.918	22	1.006	23
1501	gi|241942344	hypothetical protein SORBIDRAFT_08g000220 [Sorghum bicolor]	786	44091	29	10	36	5.94	1.003	28	0.996	28	1.034	28	1.027	29	1.077	27	1.067	29	1.03	29	1.028	29	1.095	29	1.096	29	1.035	29	1.035	29
1502	gi|241931380	hypothetical protein SORBIDRAFT_04g003600 [Sorghum bicolor]	786	42007	34	11	34.4	4.77	0.986	29	1.049	29	0.96	29	1.016	29	0.976	29	1.036	29	0.886	29	0.936	29	1.073	29	1.137	29	0.931	29	0.986	29
1503	gi|241923562	hypothetical protein SORBIDRAFT_02g024140 [Sorghum bicolor]	786	110809	37	14	25.4	5.94	0.975	35	1.017	35	1.118	36	1.163	36	0.969	36	1.003	35	1.111	36	1.155	36	0.912	36	0.95	36	1.061	36	1.105	36
1504	gi|241921622	hypothetical protein SORBIDRAFT_01g033760 [Sorghum bicolor]	785	215719	27	11	11.7	5.34	0.884	26	0.923	26	0.899	27	0.935	27	0.892	25	0.929	25	1.038	27	1.078	27	0.898	27	0.936	27	1.06	26	1.103	26
1505	gi|241918028	hypothetical protein SORBIDRAFT_01g013600 [Sorghum bicolor]	785	60864	38	11	32.2	6.86	1.244	38	1.187	38	0.966	38	0.918	38	1.112	38	1.061	38	0.991	38	0.94	38	1.071	38	1.019	38	0.963	38	0.915	38
1506	gi|241939295	hypothetical protein SORBIDRAFT_06g021390 [Sorghum bicolor]	785	35630	31	7	34.1	8.76	1.193	29	1.188	30	0.868	30	0.862	28	1.128	28	1.121	31	0.841	27	0.835	26	1.263	26	1.264	25	0.835	29	0.829	28
1507	gi|241938149	hypothetical protein SORBIDRAFT_06g025990 [Sorghum bicolor]	783	65386	25	11	26	7.14	1.018	23	1.068	23	1.112	22	1.136	23	1.037	23	1.087	23	1.075	23	1.122	23	1.097	23	1.148	23	1.079	23	1.128	23
1508	gi|241930836	hypothetical protein SORBIDRAFT_03g041680 [Sorghum bicolor]	782	58633	17	4	12.3	8	0.78	17	0.819	17	0.722	17	0.754	17	0.839	16	0.905	17	0.738	16	0.78	16	1.029	17	1.076	17	0.736	17	0.769	17
1509	gi|241914948	hypothetical protein SORBIDRAFT_10g007620 [Sorghum bicolor]	781	27319	41	7	46.3	5.28	0.928	40	0.95	41	1.013	40	1.032	41	0.908	40	0.927	41	1.083	39	1.104	40	0.892	39	0.912	40	0.982	39	1.004	39
1510	gi|241929265	hypothetical protein SORBIDRAFT_03g005010 [Sorghum bicolor]	781	43738	32	12	47.3	5.46	1.001	32	1.019	32	1.026	32	1.04	32	1.015	32	1.033	32	1.024	32	1.036	32	0.976	32	0.991	32	1.052	32	1.067	32
1511	gi|241940074	hypothetical protein SORBIDRAFT_07g000840 [Sorghum bicolor]	780	22006	43	8	50.9	5.84	1.039	43	1.054	43	0.99	43	1	43	1.038	43	1.052	43	1.003	43	0.995	42	0.986	43	0.997	43	1.011	42	1.035	43
1512	gi|241919844	hypothetical protein SORBIDRAFT_01g049670 [Sorghum bicolor]	779	13146	35	5	48.4	5.84	0.891	11	0.959	11	1.028	11	1.102	11	0.884	11	0.95	11	0.896	11	0.97	10	0.989	10	1.043	11	0.953	11	1.022	11
1513	gi|241928608	hypothetical protein SORBIDRAFT_03g039770 [Sorghum bicolor]	779	41609	51	15	54.8	6.42	1.133	34	1.114	34	0.861	34	0.843	34	1.096	34	1.076	34	0.877	34	0.857	34	1.113	34	1.09	34	0.919	34	0.9	34
1514	gi|241924222	hypothetical protein SORBIDRAFT_02g036110 [Sorghum bicolor]	778	107913	38	16	26.9	8.4	1.091	35	1.084	35	0.949	36	0.939	36	0.996	36	0.989	36	0.901	36	0.911	37	1.137	37	1.127	36	0.909	36	0.899	36
1515	gi|241945646	hypothetical protein SORBIDRAFT_09g030340 [Sorghum bicolor]	778	43289	29	5	22.9	9.7	1.02	28	1.048	29	1.011	28	1.03	29	0.997	29	1.011	29	0.933	29	0.942	29	1.08	28	1.109	29	0.933	27	0.962	28
1516	gi|241927930	hypothetical protein SORBIDRAFT_03g027900 [Sorghum bicolor]	778	31575	45	11	43.7	4.83	1.132	23	1.131	24	1.066	24	1.052	24	1.142	24	1.132	24	1.103	24	1.088	24	1.114	24	1.117	22	1.077	24	1.052	23
1517	gi|241944506	hypothetical protein SORBIDRAFT_09g002480 [Sorghum bicolor]	777	56691	31	9	31.3	6.04	1.053	31	1.025	31	0.984	30	0.959	30	1.005	29	0.999	29	0.926	29	0.916	30	1.132	31	1.098	31	0.967	29	0.958	29
1518	gi|241942126	hypothetical protein SORBIDRAFT_07g025590 [Sorghum bicolor]	776	46572	29	10	39.9	5.51	0.91	12	0.952	12	1.436	12	1.496	12	1.011	12	1.057	12	1.461	11	1.499	12	0.927	12	0.967	12	1.412	12	1.472	12
1519	gi|241942691	hypothetical protein SORBIDRAFT_08g006710 [Sorghum bicolor]	775	119278	36	11	15.5	6.36	0.905	30	0.95	30	1.137	30	1.189	30	1.017	30	1.066	30	1.239	30	1.293	30	0.994	30	1.04	30	1.105	30	1.156	30
1520	gi|241941620	hypothetical protein SORBIDRAFT_07g007490 [Sorghum bicolor]	775	49431	42	10	33	6.99	0.984	42	1.004	42	0.818	42	0.83	42	0.967	42	0.984	42	0.834	42	0.846	42	0.931	42	0.946	42	0.869	42	0.883	42
1521	gi|241933673	hypothetical protein SORBIDRAFT_04g019550 [Sorghum bicolor]	774	18836	25	6	36.9	6.82	0.77	24	0.778	25	1.197	25	1.202	25	0.853	24	0.861	25	1.187	24	1.193	25	0.981	25	0.987	25	1.176	25	1.182	25
1522	gi|241929595	hypothetical protein SORBIDRAFT_03g010530 [Sorghum bicolor]	774	25947	38	7	48.2	8.46	1.262	36	1.135	36	1.137	36	1.018	36	1.265	36	1.136	36	1.167	36	1.043	36	1.182	36	1.062	35	1.019	33	0.896	34
1523	gi|241939237	hypothetical protein SORBIDRAFT_06g020280 [Sorghum bicolor]	773	101624	36	10	24.6	5.86	0.851	36	0.833	35	1.088	36	1.053	36	0.868	36	0.842	36	1.035	36	1	36	0.895	35	0.865	35	0.973	35	0.936	36
1524	gi|241922762	hypothetical protein SORBIDRAFT_02g003850 [Sorghum bicolor]	772	29756	28	6	21	11.5	0.821	27	0.867	26	1.12	25	1.175	26	0.856	26	0.903	26	1.041	25	1.09	26	1.17	26	1.232	26	0.992	26	1.042	26
1525	gi|241935368	hypothetical protein SORBIDRAFT_05g017710 [Sorghum bicolor]	772	44722	24	5	19.1	5.32	0.954	23	0.869	23	1.039	24	0.944	24	0.953	23	0.867	23	0.89	23	0.805	24	0.988	24	0.895	23	0.989	24	0.899	24
1526	gi|241929670	hypothetical protein SORBIDRAFT_03g011750 [Sorghum bicolor]	772	12501	26	3	45.7	4.9	0.949	11	0.997	12	0.811	12	0.873	12	0.929	12	1.004	12	0.801	12	0.861	12	0.98	12	1.006	11	0.932	12	1.004	12
1527	gi|241926610	hypothetical protein SORBIDRAFT_02g040190 [Sorghum bicolor]	771	46255	16	2	9	7.64	0.929	15	0.914	15	0.881	15	0.863	15	0.926	16	0.933	14	0.966	16	0.945	15	0.995	15	0.977	15	0.926	16	0.902	15
1528	gi|241944535	hypothetical protein SORBIDRAFT_09g003150 [Sorghum bicolor]	770	39857	34	10	35.8	8.98	1.321	32	1.248	32	1.243	33	1.337	30	1.343	33	1.24	32	1.544	30	1.519	30	1.405	33	1.534	29	1.278	33	1.373	30
1529	gi|241917516	hypothetical protein SORBIDRAFT_01g003800 [Sorghum bicolor]	769	26479	43	8	46.8	8.47	0.965	42	0.958	42	0.953	42	0.942	42	0.973	42	0.965	42	0.985	42	0.972	42	0.967	41	0.959	41	0.996	42	0.985	42
1530	gi|241928192	hypothetical protein SORBIDRAFT_03g032280 [Sorghum bicolor]	763	50303	41	9	27	5.07	1.06	3	0.916	3	1.064	3	0.915	3	1.078	3	0.93	3	1.028	3	0.883	3	1.202	3	1.035	3	0.974	3	0.838	3
1531	gi|241925279	hypothetical protein SORBIDRAFT_02g010180 [Sorghum bicolor]	761	49395	39	11	46	5.91	1.109	25	0.932	24	1.048	25	0.89	23	1.099	24	0.925	24	1.139	25	0.953	24	1.022	23	0.853	23	1.066	24	0.887	23
1532	gi|219965357	unnamed protein product [Sorghum bicolor]	758	35575	58	7	19.6	8.69	1.832	58	1.748	58	0.737	58	0.7	58	1.716	57	1.631	58	0.741	58	0.703	58	1.658	58	1.577	58	0.741	58	0.704	58
1533	gi|261824312	sucrose phosphate synthase [Sorghum bicolor]	758	122817	32	10	12.1	6.72	1.243	5	0.951	6	1.024	6	0.821	6	1.069	6	0.859	6	1.302	6	1.042	6	1.218	6	0.978	6	1.011	6	0.81	6
1534	gi|241938543	hypothetical protein SORBIDRAFT_06g033620 [Sorghum bicolor]	758	23592	31	2	17.6	9.18	1.199	31	1.152	31	1.125	31	1.075	31	1.128	31	1.081	31	1.066	31	1.018	31	1.06	31	1.015	31	1.032	31	0.987	31
1535	gi|241942135	hypothetical protein SORBIDRAFT_07g025770 [Sorghum bicolor]	756	53176	34	10	26.1	5.11	1.271	34	1.279	34	0.562	34	0.563	34	1.264	34	1.271	34	0.569	34	0.561	33	1.303	33	1.332	34	0.575	34	0.576	34
1536	gi|241916084	hypothetical protein SORBIDRAFT_10g003930 [Sorghum bicolor]	756	44596	40	8	24.3	7.88	0.594	37	0.573	36	1.263	37	1.204	37	0.529	37	0.506	37	1.361	37	1.296	37	0.508	36	0.487	36	1.196	37	1.141	37
1537	gi|241918575	hypothetical protein SORBIDRAFT_01g025600 [Sorghum bicolor]	756	27142	36	9	47.2	8.74	1.272	35	1.239	34	0.837	35	0.819	35	1.241	35	1.204	36	0.876	36	0.856	35	1.114	34	1.09	34	0.834	35	0.816	35
1538	gi|241931472	hypothetical protein SORBIDRAFT_04g005070 [Sorghum bicolor]	755	12777	44	5	47.3	7.9	0.982	44	0.94	44	1.08	44	1.025	43	0.806	44	0.771	44	1.044	44	0.993	44	1.016	44	0.97	44	0.884	44	0.843	44
1539	gi|241923560	hypothetical protein SORBIDRAFT_02g024090 [Sorghum bicolor]	755	43220	43	11	35.1	8.89	1.125	43	1.059	43	1.015	43	0.952	43	1.082	43	1.018	43	1.01	43	0.945	43	1.082	43	1.016	43	1.023	43	0.959	43
1540	gi|241919960	hypothetical protein SORBIDRAFT_01g001330 [Sorghum bicolor]	755	19428	23	5	47.6	5.02	0.945	22	0.988	22	1.013	23	1.059	23	0.833	23	0.874	23	1.003	22	1.042	22	0.94	23	0.996	22	0.914	23	0.956	23
1541	gi|241933051	hypothetical protein SORBIDRAFT_04g001850 [Sorghum bicolor]	754	35750	36	5	22.9	4.87	1.149	35	1.132	35	0.915	36	0.897	36	1.127	36	1.109	36	0.974	36	0.954	36	1.061	36	1.032	35	1.025	35	1.006	35
1542	gi|241918362	hypothetical protein SORBIDRAFT_01g019840 [Sorghum bicolor]	752	23897	78	12	59.8	10.5	0.686	21	0.682	21	0.719	22	0.714	18	0.746	21	0.742	18	0.668	19	0.662	16	0.687	20	0.681	18	0.758	20	0.753	18
1543	gi|241941633	hypothetical protein SORBIDRAFT_07g007750 [Sorghum bicolor]	752	77061	30	11	22.3	5.81	0.969	27	1.013	28	1.031	28	0.995	28	1.037	28	1.004	28	1.052	28	1.015	28	1.006	28	0.972	28	1.055	28	1.019	28
1544	gi|241925687	hypothetical protein SORBIDRAFT_02g023640 [Sorghum bicolor]	747	53747	26	8	28.5	4.91	1.38	25	1.407	25	1.016	25	1.031	25	1.407	25	1.433	25	1.073	25	1.088	25	1.446	25	1.506	24	1.029	25	1.056	24
1545	gi|241925353	hypothetical protein SORBIDRAFT_02g011430 [Sorghum bicolor]	747	178239	28	9	9.1	5.67	0.865	28	0.956	28	0.895	28	0.985	28	0.879	28	0.97	28	0.875	28	0.962	28	0.956	27	1.081	28	0.899	28	0.99	28
1546	gi|241919312	hypothetical protein SORBIDRAFT_01g039230 [Sorghum bicolor]	747	54361	28	8	29.7	6.95	0.896	27	0.99	28	1.062	28	1.137	28	0.957	28	1.028	28	1.055	28	1.15	27	1.003	28	1.075	28	0.98	27	1.085	28
1547	gi|241925200	hypothetical protein SORBIDRAFT_02g008790 [Sorghum bicolor]	746	28877	45	7	33.6	6.75	1.221	1	1.265	1	0.739	1	0.762	1	1.162	1	1.202	1	1.087	1	1.119	1	1.053	1	1.087	1	0.913	1	0.942	1
1548	gi|241922053	hypothetical protein SORBIDRAFT_01g041550 [Sorghum bicolor]	746	44770	46	7	22.7	5.85	1.116	27	1.112	27	0.978	27	0.965	26	1.131	27	1.126	27	1.056	27	1.037	26	1.192	27	1.184	27	0.97	27	0.956	26
1549	gi|241919172	hypothetical protein SORBIDRAFT_01g036340 [Sorghum bicolor]	744	36540	30	6	33.7	5.8	0.977	29	1.008	30	0.858	29	0.888	30	0.999	29	1.041	29	0.912	28	0.958	30	0.974	30	1.013	29	0.949	29	0.986	29
1550	gi|241919780	hypothetical protein SORBIDRAFT_01g048350 [Sorghum bicolor]	743	124194	29	10	12.2	5.39	1.135	29	1.121	29	0.995	29	0.978	29	1.095	29	1.079	29	0.872	29	0.856	29	1.104	29	1.086	29	0.98	29	0.964	29
1551	gi|241927617	hypothetical protein SORBIDRAFT_03g016080 [Sorghum bicolor]	739	50870	38	11	35.9	9.97	1.108	38	1.154	37	0.872	38	0.889	37	1.108	37	1.144	36	0.885	38	0.904	37	1.191	38	1.204	37	0.832	38	0.853	36
1552	gi|241922264	hypothetical protein SORBIDRAFT_01g045480 [Sorghum bicolor]	738	35121	24	7	35.6	9.03	1.074	24	1.06	24	0.934	24	0.917	24	1.126	24	1.11	24	0.922	24	0.921	23	1.016	24	0.999	24	0.925	24	0.908	24
1553	gi|241930376	hypothetical protein SORBIDRAFT_03g032810 [Sorghum bicolor]	738	27979	53	8	59.7	5.44	0.974	33	0.941	33	0.93	33	0.894	33	0.956	33	0.922	33	1.009	33	0.969	33	0.948	33	0.913	33	0.954	32	0.909	33
1554	gi|241941872	hypothetical protein SORBIDRAFT_07g020920 [Sorghum bicolor]	737	26846	66	11	44.9	10.33	1.057	64	1.053	66	0.607	65	0.591	65	1.023	66	1	66	0.614	65	0.598	65	0.937	65	0.914	65	0.693	65	0.675	65
1555	gi|241936880	hypothetical protein SORBIDRAFT_05g023030 [Sorghum bicolor]	736	63874	31	5	14.5	5.76	0.58	29	0.707	29	1.086	29	1.317	29	0.639	29	0.778	29	1.028	29	1.244	29	0.65	29	0.79	29	1.012	28	1.235	27
1556	gi|241930939	hypothetical protein SORBIDRAFT_03g043450 [Sorghum bicolor]	736	70574	42	9	19.9	9.53	0.906	14	0.902	12	0.925	14	0.913	14	0.877	14	0.869	14	0.919	13	0.915	14	0.93	13	0.936	14	0.957	14	0.946	14
1557	gi|241927335	hypothetical protein SORBIDRAFT_03g009290 [Sorghum bicolor]	734	40765	21	5	22.4	5.28	1.026	21	1.004	21	1.054	20	0.999	21	1.048	21	1.023	21	0.987	21	0.959	21	1	21	0.975	21	0.98	21	0.955	21
1558	gi|241927971	hypothetical protein SORBIDRAFT_03g028670 [Sorghum bicolor]	734	69390	32	9	19.7	8.76	2.608	21	2.612	21	0.549	21	0.548	21	2.627	20	2.585	21	0.517	20	0.514	20	2.696	21	2.692	21	0.601	21	0.599	21
1559	gi|241927829	hypothetical protein SORBIDRAFT_03g026240 [Sorghum bicolor]	734	96736	46	14	28.9	4.48	0.932	46	0.97	45	1.029	45	1.066	46	0.932	46	0.968	45	1.018	46	1.053	45	0.95	46	0.986	45	1.002	45	1.039	44
1560	gi|241928168	hypothetical protein SORBIDRAFT_03g031940 [Sorghum bicolor]	734	69780	43	15	42.7	5.47	1.186	27	1.136	27	0.825	27	0.787	27	1.242	27	1.188	27	0.758	27	0.722	27	1.18	27	1.127	27	0.844	27	0.805	27
1561	gi|241934358	hypothetical protein SORBIDRAFT_04g032680 [Sorghum bicolor]	733	15363	22	2	16	8.46	---	---	---	---	---	---	---	---	---	---	---	---	---	---	---	---	---	---	---	---	---	---	---	---
1562	gi|241940970	hypothetical protein SORBIDRAFT_07g024880 [Sorghum bicolor]	733	38658	56	10	36	7.74	1.07	23	1.1	22	0.959	23	0.979	23	0.999	23	1.025	22	0.975	21	1.015	23	1.086	22	1.112	22	0.947	23	0.968	21
1563	gi|241930176	hypothetical protein SORBIDRAFT_03g028620 [Sorghum bicolor]	733	69690	41	12	24.1	8.84	2.289	24	2.475	23	0.549	23	0.593	24	2.118	24	2.297	23	0.593	23	0.64	23	1.969	23	2.132	23	0.675	23	0.73	23
1564	gi|241924713	hypothetical protein SORBIDRAFT_02g001110 [Sorghum bicolor]	732	48138	36	10	43.4	8.6	1.14	10	1.069	10	1.003	10	0.936	10	0.97	9	0.905	9	1.129	10	1.052	10	0.964	10	0.901	10	1.033	10	0.964	10
1565	gi|241937650	hypothetical protein SORBIDRAFT_06g016440 [Sorghum bicolor]	731	143313	41	15	18.6	5.64	1.025	38	1.009	37	1.09	38	1.078	39	1.043	38	1.034	38	0.953	38	0.941	38	1.074	37	1.058	38	1.019	38	1.001	37
1566	gi|241921083	hypothetical protein SORBIDRAFT_01g021680 [Sorghum bicolor]	730	315392	32	11	6.7	4.89	1.027	32	1.029	32	0.919	32	0.917	32	0.976	32	0.976	32	0.95	32	0.945	32	0.964	32	0.963	32	0.922	32	0.92	32
1567	gi|241918744	hypothetical protein SORBIDRAFT_01g028310 [Sorghum bicolor]	730	66090	37	12	27.6	5.9	0.963	36	1.001	36	0.989	37	1.025	37	0.896	37	0.931	37	0.999	37	1.034	37	0.953	36	0.987	36	1.038	37	1.076	37
1568	gi|241926454	hypothetical protein SORBIDRAFT_02g037350 [Sorghum bicolor]	730	27416	37	10	53.2	8.46	0.905	35	0.902	37	0.415	37	0.41	37	0.964	36	0.956	37	0.413	37	0.408	37	0.969	37	0.96	37	0.408	37	0.404	37
1569	gi|218381736	unnamed protein product [Sorghum bicolor]	729	18172	57	5	43.9	11.04	1.087	24	1.2	22	0.762	19	0.813	20	0.996	22	1.087	22	0.706	21	0.756	23	1.036	22	1.104	22	0.865	19	0.922	19
1570	gi|241923158	hypothetical protein SORBIDRAFT_02g010510 [Sorghum bicolor]	728	58237	16	5	17.2	6.11	0.895	15	0.902	14	0.941	15	0.918	14	0.799	15	0.899	14	0.893	15	0.929	15	0.992	14	1.176	16	0.902	15	0.914	14
1571	gi|241943878	hypothetical protein SORBIDRAFT_08g014640 [Sorghum bicolor]	726	48149	23	4	15.8	5.24	1.017	16	0.965	17	0.906	17	0.84	16	1.009	17	0.994	15	0.899	17	0.881	17	0.973	17	0.926	16	0.878	17	0.862	17
1572	gi|241932131	hypothetical protein SORBIDRAFT_04g023280 [Sorghum bicolor]	726	78567	15	7	17.7	6.35	1.036	12	1.037	13	1.008	13	0.86	13	1.06	13	0.908	13	1.07	13	0.912	13	1.173	13	1.003	13	1.079	13	0.922	13
1573	gi|241937574	hypothetical protein SORBIDRAFT_06g015180 [Sorghum bicolor]	724	89735	36	7	12.9	5.47	1.078	13	1.134	13	0.819	13	0.857	13	1.126	13	1.183	13	0.926	13	0.968	13	0.984	12	1.004	13	0.981	13	1.028	13
1574	gi|241930219	hypothetical protein SORBIDRAFT_03g029820 [Sorghum bicolor]	724	35876	28	5	18.2	5.53	0.554	4	0.597	5	0.566	5	0.569	5	0.643	5	0.649	5	0.569	5	0.573	5	0.741	5	0.747	5	0.556	5	0.601	4
1575	gi|241915832	hypothetical protein SORBIDRAFT_10g030460 [Sorghum bicolor]	723	28600	25	4	22.4	9.6	0.96	25	0.971	25	0.966	25	0.972	25	0.888	25	0.896	25	0.89	24	0.931	25	1.024	24	1.026	25	0.919	25	0.92	24
1576	gi|241919581	hypothetical protein SORBIDRAFT_01g044550 [Sorghum bicolor]	721	29251	57	12	51.6	7.75	0.952	20	1.014	20	0.894	20	0.948	20	0.854	20	0.908	20	0.965	20	1.022	20	1.01	20	1.073	20	0.917	20	0.972	20
1577	gi|241915708	hypothetical protein SORBIDRAFT_10g027960 [Sorghum bicolor]	720	76262	40	11	28.5	7.2	1.159	39	1.187	39	0.98	39	0.995	39	1.12	39	1.143	39	1.001	37	1.028	37	1.097	38	1.125	39	0.982	37	0.998	38
1578	gi|241924418	hypothetical protein SORBIDRAFT_02g039640 [Sorghum bicolor]	720	45191	39	7	22.7	5.48	1.058	21	1.106	21	1.024	21	1.065	21	1.09	21	1.137	21	0.923	21	0.958	21	1.145	21	1.192	22	1.016	21	1.057	21
1579	gi|241926688	hypothetical protein SORBIDRAFT_02g041610 [Sorghum bicolor]	720	63688	35	9	25.5	5.58	0.723	35	0.725	35	0.987	35	0.986	35	0.799	34	0.8	34	1.004	35	1.002	35	0.807	35	0.807	35	0.927	35	0.927	35
1580	gi|241940323	hypothetical protein SORBIDRAFT_07g005270 [Sorghum bicolor]	720	29313	29	5	25	6.58	---	---	---	---	---	---	---	---	---	---	---	---	---	---	---	---	---	---	---	---	---	---	---	---
1581	gi|241919356	hypothetical protein SORBIDRAFT_01g040040 [Sorghum bicolor]	720	61442	30	11	34.8	5.6	1.041	26	1.112	27	0.871	26	0.93	27	0.984	26	1.076	25	1	25	1.049	27	0.954	26	1.024	26	0.865	26	0.931	27
1582	gi|241924482	hypothetical protein SORBIDRAFT_02g040830 [Sorghum bicolor]	719	27458	31	8	46.8	6.38	1.144	18	1.031	18	1.007	18	0.903	18	1.119	18	1.008	18	0.963	18	0.863	18	1.084	18	0.974	18	1.023	18	0.88	17
1583	gi|241932324	hypothetical protein SORBIDRAFT_04g026880 [Sorghum bicolor]	714	35554	32	6	30.1	6.66	1.129	32	1.056	32	1.012	28	0.949	28	1.058	32	0.988	32	0.967	29	0.906	29	1.111	31	1.035	31	0.955	30	0.892	30
1584	gi|241932799	hypothetical protein SORBIDRAFT_04g035710 [Sorghum bicolor]	714	13382	40	8	66	5.35	1.068	39	1.058	40	2.044	39	2.029	40	1.042	39	1.027	40	2.179	39	2.145	40	1.18	39	1.163	39	1.86	39	1.819	40
1585	gi|219783544	unnamed protein product [Sorghum bicolor]	713	44226	13	3	9	9.17	1.022	13	1.052	13	0.645	13	0.661	13	0.96	12	0.924	13	0.571	13	0.584	13	1.065	13	1.092	13	0.694	13	0.67	12
1586	gi|241944203	hypothetical protein SORBIDRAFT_08g020760 [Sorghum bicolor]	713	45398	27	9	32.8	8.94	0.888	27	0.872	27	1.031	26	1.007	27	0.871	27	0.855	27	1.014	27	0.991	27	0.922	27	0.903	27	1.05	27	1.028	27
1587	gi|241941845	hypothetical protein SORBIDRAFT_07g020400 [Sorghum bicolor]	712	45685	15	5	19.5	5.38	1.457	15	1.378	14	1.055	15	1.006	14	1.452	15	1.468	15	1.055	15	1.062	15	1.378	15	1.391	15	1.034	15	0.984	14
1588	gi|241931965	hypothetical protein SORBIDRAFT_04g020240 [Sorghum bicolor]	712	21911	64	6	29.3	11.29	1.142	64	1.201	64	0.892	64	0.934	64	1.044	64	1.096	64	0.961	64	1.005	64	0.875	63	0.904	64	1.023	64	1.072	64
1589	gi|241929778	hypothetical protein SORBIDRAFT_03g013830 [Sorghum bicolor]	711	97705	27	8	14.7	6.45	1.008	27	1.064	27	1.034	26	1.121	27	1.017	27	1.073	27	0.978	27	1.026	27	1.056	27	1.111	27	0.965	27	1.014	27
1590	gi|241945048	hypothetical protein SORBIDRAFT_09g019650 [Sorghum bicolor]	710	30513	44	9	45.6	5.1	1.091	25	1.065	25	1.104	25	1.072	25	1.107	23	1.072	24	1.091	25	1.052	24	1.046	24	1.016	24	1.034	24	1.011	25
1591	gi|241943043	hypothetical protein SORBIDRAFT_08g018710 [Sorghum bicolor]	710	20136	32	6	46.6	7.66	0.596	32	0.555	32	0.545	32	0.505	32	0.577	32	0.536	32	0.578	31	0.535	31	0.55	32	0.51	32	0.553	32	0.512	32
1592	gi|241946382	hypothetical protein SORBIDRAFT_09g020350 [Sorghum bicolor]	709	31121	26	7	33.2	4.89	0.983	26	0.947	25	0.934	26	0.906	26	0.909	25	0.878	26	0.941	25	0.922	26	0.983	26	0.954	26	0.891	25	0.876	26
1593	gi|241943053	hypothetical protein SORBIDRAFT_08g018820 [Sorghum bicolor]	709	13160	28	5	48.4	5.85	0.867	4	0.92	4	1.034	4	1.092	4	0.867	4	0.918	4	0.942	4	0.992	4	0.905	4	0.956	4	0.966	4	1.02	4
1594	gi|241930381	hypothetical protein SORBIDRAFT_03g032880 [Sorghum bicolor]	708	26155	23	2	16.3	9.27	1.098	21	1.119	22	0.957	22	0.977	22	1.073	22	1.095	21	1.002	22	1.022	22	1.221	20	1.251	22	0.951	22	0.972	22
1595	gi|241945544	hypothetical protein SORBIDRAFT_09g028620 [Sorghum bicolor]	708	33618	21	4	22.8	5.67	0.961	21	1.051	21	0.94	21	1.023	21	0.926	21	1.011	21	0.914	20	1.016	21	1.088	21	1.186	21	0.903	21	0.983	21
1596	gi|241920340	hypothetical protein SORBIDRAFT_01g008610 [Sorghum bicolor]	708	18150	35	4	36.5	6.74	0.853	35	0.849	35	1.133	35	1.123	35	0.902	35	0.897	35	1.139	35	1.127	35	0.783	35	0.777	35	1.104	34	1.127	33
1597	gi|241919853	hypothetical protein SORBIDRAFT_01g049810 [Sorghum bicolor]	706	28853	60	12	53.6	6.7	1.144	56	1.108	56	1.145	56	1.103	56	1.185	56	1.146	56	1.217	56	1.172	56	1.168	55	1.121	56	1.221	56	1.177	56
1598	gi|241916798	hypothetical protein SORBIDRAFT_10g022110 [Sorghum bicolor]	705	31109	20	4	23.1	4.54	0.845	19	0.853	19	0.957	19	0.984	18	0.886	19	0.915	18	1.005	19	1.008	19	0.939	19	0.922	18	1.003	19	1.008	19
1599	gi|241946443	hypothetical protein SORBIDRAFT_09g021400 [Sorghum bicolor]	703	17793	32	5	48.3	6.41	1.768	32	1.847	32	0.836	32	0.87	32	1.595	32	1.664	32	0.808	31	0.857	32	1.675	31	1.72	32	0.855	32	0.89	32
1600	gi|241927087	hypothetical protein SORBIDRAFT_03g004550 [Sorghum bicolor]	702	64974	45	12	27.1	6.07	1.29	45	1.264	44	0.908	44	0.886	44	1.26	44	1.232	44	0.911	44	0.887	45	1.35	43	1.318	43	0.9	42	0.875	43
1601	gi|241932265	hypothetical protein SORBIDRAFT_04g025740 [Sorghum bicolor]	702	91281	36	12	20.2	6.15	0.997	36	0.968	36	1.099	36	1.062	36	0.87	35	0.844	35	1.11	35	1.072	35	1.034	35	1.002	35	1.078	35	1.036	36
1602	gi|241922741	hypothetical protein SORBIDRAFT_02g003360 [Sorghum bicolor]	702	19934	34	5	52.6	5.64	1.135	27	1.166	27	0.894	27	0.893	27	1.296	28	1.333	28	0.845	27	0.862	27	1.068	26	1.165	26	0.978	24	0.999	25
1603	gi|241920470	hypothetical protein SORBIDRAFT_01g011080 [Sorghum bicolor]	698	61753	17	2	6.1	7.98	0.862	3	0.906	3	0.923	3	0.965	3	0.818	3	0.858	3	0.935	3	0.976	3	1.004	3	1.052	3	1.122	3	1.173	3
1604	gi|241945877	hypothetical protein SORBIDRAFT_09g003680 [Sorghum bicolor]	697	51688	25	7	26.6	8.07	1.092	24	1.147	23	0.996	24	1.03	25	1.092	24	1.101	24	1.03	24	1.07	24	1.248	24	1.298	25	0.941	24	0.971	25
1605	gi|241915759	hypothetical protein SORBIDRAFT_10g028930 [Sorghum bicolor]	696	26225	33	5	31.7	8.35	1.109	33	1.106	33	1.032	31	1.018	33	1.092	33	1.088	33	1.07	33	1.061	33	1.054	33	1.048	33	0.991	33	0.984	33
1606	gi|241941168	hypothetical protein SORBIDRAFT_07g028530 [Sorghum bicolor]	696	30691	42	8	45.5	5.06	0.82	38	0.776	38	1.075	39	1.01	38	0.905	38	0.855	38	0.891	39	0.838	38	0.815	37	0.771	37	0.998	38	0.94	38
1607	gi|241938272	hypothetical protein SORBIDRAFT_06g028410 [Sorghum bicolor]	695	38439	16	4	20.9	9.05	0.971	15	0.959	15	0.946	15	0.945	14	1.022	15	1.016	15	0.926	15	0.915	15	1.025	15	1.034	14	1.007	15	0.989	14
1608	gi|241947115	hypothetical protein SORBIDRAFT_0012s021070 [Sorghum bicolor]	695	30392	49	9	40.1	8.42	0.97	12	0.991	12	0.836	12	0.849	12	0.917	12	0.956	11	0.947	12	0.961	12	1.013	11	1.012	12	0.885	11	0.923	12
1609	gi|241930378	hypothetical protein SORBIDRAFT_03g032840 [Sorghum bicolor]	693	37313	26	5	26	9.14	0.825	8	0.883	9	0.998	9	1.044	9	0.955	9	1.002	9	0.839	8	0.919	9	0.82	9	0.905	8	0.992	9	1.039	9
1610	gi|241941043	hypothetical protein SORBIDRAFT_07g026110 [Sorghum bicolor]	693	28382	34	5	26.6	5.87	1.054	31	1.091	31	0.933	31	0.934	32	1.125	30	1.126	31	0.933	31	0.953	31	1.063	30	1.063	31	1.009	31	1.005	32
1611	gi|241940019	hypothetical protein SORBIDRAFT_06g034100 [Sorghum bicolor]	692	34198	28	8	37.4	5.27	1.062	27	1.052	27	1.007	26	0.992	27	1.035	26	1.024	27	1.1	26	1.198	25	1.073	26	1.06	27	1.14	26	1.124	27
1612	gi|241922388	hypothetical protein SORBIDRAFT_01g047510 [Sorghum bicolor]	692	23813	82	13	62.8	10.6	1.682	24	1.593	26	1.706	21	1.605	24	1.613	24	1.528	26	1.676	24	1.579	22	1.5	24	1.41	26	1.796	23	1.691	26
1613	gi|241942778	hypothetical protein SORBIDRAFT_08g010420 [Sorghum bicolor]	689	79643	21	6	16	5.17	1.041	21	1.055	20	1.002	21	1.003	21	1.072	21	1.076	21	1.103	21	1.073	19	1.084	19	1.065	21	1.121	21	1.131	20
1614	gi|241921776	hypothetical protein SORBIDRAFT_01g036420 [Sorghum bicolor]	689	72609	94	7	9	5.83	1.124	91	1.147	94	1.017	94	1.035	94	1.071	94	1.099	92	1.056	94	1.073	94	1.074	94	1.095	94	1.061	94	1.08	94
1615	gi|241946547	hypothetical protein SORBIDRAFT_09g023400 [Sorghum bicolor]	688	19047	60	5	45.9	10.92	1.099	25	1.213	24	0.691	22	0.782	27	1.148	24	1.286	23	0.685	24	0.787	26	0.963	25	1.109	23	0.862	24	0.971	23
1616	gi|241930784	hypothetical protein SORBIDRAFT_03g040700 [Sorghum bicolor]	688	57746	42	13	38	6.27	0.983	42	0.904	41	1.076	42	0.991	42	0.902	42	0.833	42	1.07	42	0.984	42	0.958	42	0.884	42	1.035	42	0.954	42
1617	gi|241945979	hypothetical protein SORBIDRAFT_09g005280 [Sorghum bicolor]	688	139065	34	12	14.5	6.5	0.779	15	0.851	15	0.879	15	0.957	15	0.777	16	0.848	16	0.9	14	0.979	14	0.794	14	0.863	14	0.914	17	0.994	16
1618	gi|241930998	hypothetical protein SORBIDRAFT_03g044670 [Sorghum bicolor]	687	69231	20	6	16.2	5.76	0.937	20	0.908	19	1.056	20	1.029	20	0.914	19	0.974	20	0.924	20	0.899	20	0.954	20	0.93	20	0.98	20	0.955	20
1619	gi|241915562	hypothetical protein SORBIDRAFT_10g025260 [Sorghum bicolor]	687	25325	30	6	32.7	7.82	1.104	29	1.111	30	0.884	30	0.893	30	1.107	30	1.122	30	0.798	30	0.805	30	1.078	30	1.13	29	0.991	22	0.909	30
1620	gi|241937878	hypothetical protein SORBIDRAFT_06g020700 [Sorghum bicolor]	686	107726	37	7	9.8	8.77	0.896	34	0.871	34	0.942	34	0.912	34	0.937	34	0.91	34	0.894	37	0.864	35	0.957	34	0.928	34	0.915	35	0.886	35
1621	gi|241917910	hypothetical protein SORBIDRAFT_01g011440 [Sorghum bicolor]	686	19398	16	1	8.9	5.19	1.305	16	1.365	16	0.805	16	0.838	16	1.291	16	1.349	16	0.719	16	0.748	16	1.062	16	1.108	16	0.755	16	0.787	16
1622	gi|241914722	hypothetical protein SORBIDRAFT_10g003790 [Sorghum bicolor]	684	83306	18	5	10	5.22	1.173	18	1.186	18	1.07	18	1.077	18	1.008	18	1.018	18	0.983	18	0.988	18	1.117	18	1.126	18	1.047	18	1.054	18
1623	gi|241940321	hypothetical protein SORBIDRAFT_07g005250 [Sorghum bicolor]	684	27313	26	4	21.7	6.27	---	---	---	---	---	---	---	---	---	---	---	---	---	---	---	---	---	---	---	---	---	---	---	---
1624	gi|241920431	hypothetical protein SORBIDRAFT_01g010300 [Sorghum bicolor]	683	20301	33	3	24.2	4.99	1.023	3	1.005	3	1.153	3	1.127	3	1.042	3	1.022	3	1.137	3	1.11	3	1.024	3	1.002	3	1.136	3	1.111	3
1625	gi|241939075	hypothetical protein SORBIDRAFT_06g017480 [Sorghum bicolor]	680	81078	25	8	20.3	5.92	0.99	21	0.914	20	0.971	20	0.906	21	0.941	21	0.872	21	1	20	0.932	21	0.99	21	0.91	20	1.012	20	0.93	21
1626	gi|241946748	hypothetical protein SORBIDRAFT_09g027280 [Sorghum bicolor]	679	16965	26	5	44.5	6.4	1.165	26	1.224	26	0.946	26	0.989	26	1.007	24	1.094	24	0.884	25	0.919	26	1.133	25	1.183	26	0.857	26	0.897	26
1627	gi|241939482	hypothetical protein SORBIDRAFT_06g024860 [Sorghum bicolor]	678	244059	24	6	4.2	5.52	1.089	24	1.078	24	1.308	24	1.289	24	1.221	24	1.207	24	1.107	24	1.09	24	1.318	24	1.34	23	1.135	24	1.119	24
1628	gi|241917373	hypothetical protein SORBIDRAFT_01g001270 [Sorghum bicolor]	678	95972	29	13	22.7	5.82	1.07	25	1.038	26	1.016	26	0.979	26	1.031	25	1.002	26	0.947	26	0.911	26	1.189	25	1.153	26	0.998	26	0.962	26
1629	gi|241918572	hypothetical protein SORBIDRAFT_01g025570 [Sorghum bicolor]	678	50197	39	9	26	6.14	1.191	37	1.199	37	0.89	37	0.891	37	1.189	35	1.185	37	0.984	37	0.984	37	1.152	37	1.156	37	0.852	36	0.851	36
1630	gi|241946670	hypothetical protein SORBIDRAFT_09g025680 [Sorghum bicolor]	676	45220	26	5	17.2	8.5	0.751	11	0.737	11	1.051	11	1.025	11	0.77	11	0.754	11	1.031	11	1.005	11	0.879	10	0.947	11	1.045	11	1.021	11
1631	gi|241938044	hypothetical protein SORBIDRAFT_06g023830 [Sorghum bicolor]	675	81176	53	14	20.7	6.14	1.06	19	1.038	20	0.937	20	0.897	19	1.079	19	1.035	20	0.993	20	0.953	20	1.134	20	1.091	20	0.974	20	0.937	20
1632	gi|241939276	hypothetical protein SORBIDRAFT_06g020970 [Sorghum bicolor]	674	35258	14	3	20.2	9.97	0.979	14	0.963	14	1.022	14	1	14	0.982	14	0.923	13	0.983	14	0.961	14	1.091	14	1.07	14	1.009	14	0.989	14
1633	gi|241922222	hypothetical protein SORBIDRAFT_01g044760 [Sorghum bicolor]	672	33111	21	4	24.5	4.97	0.969	21	1.033	20	0.894	21	0.975	21	0.91	21	0.996	21	0.936	21	1.019	21	0.947	21	1.034	21	0.953	20	1.01	21
1634	gi|241935066	hypothetical protein SORBIDRAFT_05g006580 [Sorghum bicolor]	672	19328	36	6	48.6	5.82	0.844	35	0.871	36	1.01	36	1.043	36	0.749	35	0.775	35	0.97	36	1.001	36	0.837	36	0.866	36	0.983	36	1.015	36
1635	gi|241927809	hypothetical protein SORBIDRAFT_03g025970 [Sorghum bicolor]	671	35557	30	10	54.9	5.89	1.125	30	1.073	30	1.053	30	1	30	1.037	29	0.979	29	0.976	29	0.928	30	1.088	29	1.034	29	0.925	29	0.881	30
1636	gi|241938486	hypothetical protein SORBIDRAFT_06g032400 [Sorghum bicolor]	670	57102	24	6	14.9	4.81	1.147	23	1.129	24	0.967	23	0.961	23	1.114	24	1.11	24	0.976	24	0.968	24	1.097	24	1.092	24	0.96	24	0.97	23
1637	gi|241916040	hypothetical protein SORBIDRAFT_10g003120 [Sorghum bicolor]	670	21340	39	6	54.2	5.08	0.913	24	0.953	25	0.959	24	1.014	25	0.941	25	0.976	25	0.948	25	0.978	25	0.976	25	1.01	25	0.993	25	1.027	25
1638	gi|241921328	hypothetical protein SORBIDRAFT_01g028800 [Sorghum bicolor]	670	53285	43	15	37.6	5.44	0.923	42	0.912	43	0.954	42	0.975	42	0.898	42	0.886	43	0.931	42	0.914	43	0.957	42	0.983	42	0.925	42	0.947	42
1639	gi|241946684	hypothetical protein SORBIDRAFT_09g025920 [Sorghum bicolor]	669	100907	26	6	10.9	9.14	0.968	25	0.974	25	0.902	25	0.903	25	1.003	25	1.008	25	0.905	25	0.905	25	0.99	25	0.993	25	0.91	23	0.916	24
1640	gi|241924447	hypothetical protein SORBIDRAFT_02g040170 [Sorghum bicolor]	669	33063	21	7	36.3	6.1	0.688	19	0.714	20	0.469	19	0.494	20	0.796	19	0.821	21	0.53	21	0.555	19	0.782	19	0.817	21	0.526	19	0.562	20
1641	gi|241932993	hypothetical protein SORBIDRAFT_04g001030 [Sorghum bicolor]	668	64501	38	10	24.5	5.53	0.976	30	1.038	30	0.991	29	1.052	29	1.01	30	1.072	30	1.031	29	1.092	29	0.994	30	1.054	30	1.037	30	1.098	30
1642	gi|241914676	hypothetical protein SORBIDRAFT_10g002950 [Sorghum bicolor]	667	47698	26	9	34.8	5.49	0.795	25	0.772	25	1.105	26	1.044	26	0.79	25	0.758	26	1.136	26	1.087	25	0.898	25	0.849	25	1.069	24	1.022	25
1643	gi|241915915	hypothetical protein SORBIDRAFT_10g000940 [Sorghum bicolor]	667	35984	30	9	34.2	6.92	1.56	30	1.632	30	0.804	30	0.837	30	1.476	30	1.571	29	0.813	30	0.845	30	1.37	30	1.429	30	0.858	29	0.88	30
1644	gi|241933074	hypothetical protein SORBIDRAFT_04g002400 [Sorghum bicolor]	665	24608	19	4	30.4	6.43	0.848	9	0.994	9	0.967	9	1.129	9	0.971	9	1.138	9	1.057	9	1.233	9	0.941	9	1.1	9	1.021	9	1.193	9
1645	gi|241930513	hypothetical protein SORBIDRAFT_03g035360 [Sorghum bicolor]	664	19047	38	6	56.2	9.42	1.061	38	1.043	37	0.978	38	0.96	38	0.994	38	0.979	38	0.912	38	0.89	37	0.973	37	0.952	37	1.116	37	1.095	37
1646	gi|241924200	hypothetical protein SORBIDRAFT_02g035640 [Sorghum bicolor]	664	17903	53	6	44.8	10.05	0.787	22	0.828	22	0.921	22	0.965	22	0.763	22	0.802	22	0.954	22	0.998	22	0.707	22	0.729	21	0.958	22	0.993	21
1647	gi|241921272	hypothetical protein SORBIDRAFT_01g027720 [Sorghum bicolor]	664	24913	18	6	45.4	6.3	0.884	7	0.85	7	1.062	7	1.17	6	1.203	7	1.155	7	0.947	7	0.905	7	1.127	7	1.081	7	1.084	6	1.081	7
1648	gi|241923617	hypothetical protein SORBIDRAFT_02g025130 [Sorghum bicolor]	663	72584	29	10	22.8	7.29	1	29	0.935	29	1.102	29	1.026	29	0.978	29	0.914	29	1.098	29	0.937	28	0.998	29	0.93	29	1.132	29	1.054	29
1649	gi|241946801	hypothetical protein SORBIDRAFT_09g028440 [Sorghum bicolor]	663	143431	34	16	18.8	6.64	0.963	30	1.031	30	0.91	30	0.97	30	0.957	29	1.027	30	0.89	29	0.951	30	1.011	27	1.075	26	0.892	29	0.955	30
1650	gi|241940832	hypothetical protein SORBIDRAFT_07g022630 [Sorghum bicolor]	663	28981	34	6	37.6	4.69	0.887	34	0.87	34	1.065	34	1.04	34	0.933	33	0.894	34	1.085	34	1.057	33	0.848	32	0.813	33	1.099	33	1.048	34
1651	gi|241916425	hypothetical protein SORBIDRAFT_10g009540 [Sorghum bicolor]	663	13405	16	2	41.7	6.23	1.043	16	1.082	16	1.108	16	1.144	16	1.1	16	1.139	16	1.336	16	1.378	16	1.149	16	1.189	16	1.22	16	1.261	16
1652	gi|241934565	hypothetical protein SORBIDRAFT_04g036416 [Sorghum bicolor]	662	112867	34	11	17.1	6.33	0.981	32	0.971	33	1.074	33	1.06	32	0.914	32	0.903	33	1.055	31	1.033	33	1.013	33	0.999	32	1.032	33	1.013	33
1653	gi|241942260	hypothetical protein SORBIDRAFT_07g027890 [Sorghum bicolor]	661	18715	49	7	52.5	9.95	1.153	13	1.181	13	0.779	12	0.76	10	1.197	13	1.196	14	0.855	12	0.871	13	1.043	13	1.041	13	0.941	12	0.962	13
1654	gi|241920510	hypothetical protein SORBIDRAFT_01g011720 [Sorghum bicolor]	661	12678	34	5	55.9	7.93	1.081	34	1.124	34	0.979	34	1.014	34	0.985	32	1.027	33	0.982	34	1.016	34	1.072	34	1.112	34	0.957	34	0.992	34
1655	gi|241930789	hypothetical protein SORBIDRAFT_03g040820 [Sorghum bicolor]	660	25559	26	6	34.4	6.97	1.029	9	0.948	9	1.169	9	1.098	8	1.101	9	1.054	8	1.146	9	1.092	8	0.994	9	0.913	9	1.233	9	1.186	8
1656	gi|241939765	hypothetical protein SORBIDRAFT_06g029490 [Sorghum bicolor]	658	18003	28	4	40.3	5.33	0.825	26	0.865	28	1.061	28	1.109	28	0.91	28	0.954	28	1.22	28	1.274	28	0.949	28	0.994	28	1.05	28	1.098	28
1657	gi|241929211	hypothetical protein SORBIDRAFT_03g003810 [Sorghum bicolor]	656	48861	28	10	38.9	4.92	1.093	28	1.021	28	0.856	28	0.853	26	1.052	28	0.981	28	0.902	28	0.837	28	1.045	28	0.972	28	0.95	28	0.883	28
1658	gi|241944027	hypothetical protein SORBIDRAFT_08g017660 [Sorghum bicolor]	656	22413	16	3	25.6	6.58	1.008	15	1.073	13	0.764	13	0.802	14	1.109	15	1.181	16	0.637	13	0.687	14	1.162	15	1.239	15	0.563	13	0.6	13
1659	gi|241934371	hypothetical protein SORBIDRAFT_04g032970 [Sorghum bicolor]	655	59476	31	8	22.6	7.16	0.87	7	0.897	7	0.797	7	0.819	7	0.936	7	0.964	7	0.803	7	0.823	7	0.892	6	0.93	7	0.831	7	0.853	7
1660	gi|241924378	hypothetical protein SORBIDRAFT_02g038970 [Sorghum bicolor]	655	39538	17	4	18.1	7.71	1.078	17	1.069	17	1.005	15	0.977	17	1.052	17	1.041	17	0.982	15	0.952	17	1.123	17	1.11	17	0.993	17	0.981	17
1661	gi|241945757	hypothetical protein SORBIDRAFT_09g001530 [Sorghum bicolor]	655	28965	35	3	21	5.42	0.972	4	0.923	5	0.966	5	0.924	4	1.106	5	1.068	4	0.88	4	0.831	5	1.073	5	1.264	3	0.984	4	0.926	4
1662	gi|241920442	hypothetical protein SORBIDRAFT_01g010430 [Sorghum bicolor]	654	100816	37	9	14.3	5.23	0.988	37	1.029	37	0.9	37	0.933	37	1.011	37	1.052	37	0.866	37	0.897	37	0.966	37	1.003	37	0.916	37	0.951	37
1663	gi|241931687	hypothetical protein SORBIDRAFT_04g008790 [Sorghum bicolor]	654	20506	30	7	43.8	9.49	0.979	30	0.95	29	0.952	30	0.913	29	0.981	30	0.947	29	0.949	30	0.934	30	0.937	30	0.925	30	0.897	30	0.885	30
1664	gi|241926290	hypothetical protein SORBIDRAFT_02g034310 [Sorghum bicolor]	654	46383	25	7	24.1	7.77	0.962	24	0.955	24	1.063	25	1.064	25	0.976	25	0.98	25	1.07	25	1.07	25	0.982	25	0.985	25	1.117	24	1.121	25
1665	gi|241921794	hypothetical protein SORBIDRAFT_01g036830 [Sorghum bicolor]	653	17612	47	6	49.6	5.93	1.185	47	1.148	47	1.1	47	1.06	47	1.1	46	1.047	46	1.069	47	1.029	47	1.133	47	1.094	47	0.997	47	0.962	47
1666	gi|241933981	hypothetical protein SORBIDRAFT_04g025540 [Sorghum bicolor]	653	108342	27	12	23.4	5.95	1.015	15	1.112	15	0.836	15	0.912	15	0.986	15	1.079	15	0.858	15	0.934	15	1.126	14	1.187	15	0.836	15	0.912	15
1667	gi|241930964	hypothetical protein SORBIDRAFT_03g043870 [Sorghum bicolor]	652	13314	29	4	35.4	4.95	0.883	28	0.983	29	1.067	29	1.189	29	0.829	29	0.927	29	1.093	29	1.216	29	0.832	29	0.929	29	1.004	29	1.12	29
1668	gi|241916115	hypothetical protein SORBIDRAFT_10g004490 [Sorghum bicolor]	652	42945	26	8	27.2	5.3	0.856	16	0.827	16	1.024	16	0.985	16	0.947	16	0.914	16	0.864	16	0.91	15	1.037	16	0.999	16	0.936	16	0.901	16
1669	gi|241916961	hypothetical protein SORBIDRAFT_10g025240 [Sorghum bicolor]	652	130004	28	10	11.1	7.41	1.057	2	1.027	2	0.918	2	0.888	2	1.054	2	1.022	2	0.953	2	0.92	2	1.054	2	1.021	2	0.94	2	0.909	2
1670	gi|241947096	hypothetical protein SORBIDRAFT_0012s004900 [Sorghum bicolor]	651	77560	19	7	16.3	5.69	1.07	14	1.089	14	0.89	14	0.902	14	1.129	14	1.148	14	0.884	14	0.894	14	1.184	13	1.168	14	0.907	14	0.919	14
1671	gi|241924483	hypothetical protein SORBIDRAFT_02g040870 [Sorghum bicolor]	651	13883	50	10	84.7	7.98	0.857	41	0.857	41	1.195	41	1.189	41	0.702	41	0.701	41	1.175	41	1.168	41	0.885	41	0.881	41	1.009	40	1.009	41
1672	gi|241944445	hypothetical protein SORBIDRAFT_09g001520 [Sorghum bicolor]	650	23568	55	4	29.3	10.6	0.827	9	0.776	9	0.878	9	0.82	9	0.889	9	0.818	7	0.966	9	0.944	8	0.712	7	0.71	8	0.868	9	0.811	9
1673	gi|241942138	hypothetical protein SORBIDRAFT_07g025790 [Sorghum bicolor]	650	66763	29	5	13.3	5.67	1.024	29	1.053	29	1.078	28	1.09	29	1.07	29	1.098	29	1.034	29	1.056	29	1.155	29	1.183	29	1.039	29	1.063	29
1674	gi|241919402	hypothetical protein SORBIDRAFT_01g040920 [Sorghum bicolor]	649	62278	24	9	26.8	6.29	0.946	23	0.947	23	0.856	23	0.852	24	0.964	24	0.965	23	0.908	23	0.899	24	0.89	23	0.888	24	0.856	22	0.892	23
1675	gi|241944585	hypothetical protein SORBIDRAFT_09g004060 [Sorghum bicolor]	648	157019	41	15	13.8	5.3	1.165	23	1.139	24	1.083	24	1.06	24	1.147	24	1.126	24	1.051	24	1.028	24	1.274	24	1.248	24	1.028	24	1.007	24
1676	gi|241933718	hypothetical protein SORBIDRAFT_04g020630 [Sorghum bicolor]	646	30444	41	7	35.1	8.29	1.007	37	1.053	39	0.939	38	0.986	39	0.873	39	0.911	39	0.955	37	1.003	38	1.002	38	1.046	38	0.943	39	0.963	37
1677	gi|241914706	hypothetical protein SORBIDRAFT_10g003480 [Sorghum bicolor]	645	44875	18	5	29.1	5.27	0.915	16	0.917	13	0.871	13	0.899	13	0.913	13	0.945	13	0.924	13	0.952	13	1.011	14	1.064	13	1.213	13	1.252	13
1678	gi|241920061	hypothetical protein SORBIDRAFT_01g003490 [Sorghum bicolor]	645	69272	26	8	19.2	7.6	1.096	26	1.07	26	0.976	26	0.949	26	1.031	26	0.997	25	0.936	26	0.908	26	1.139	26	1.109	26	0.941	26	0.915	26
1679	gi|241935589	hypothetical protein SORBIDRAFT_05g022540 [Sorghum bicolor]	644	22984	26	5	39.2	11.27	0.808	26	0.81	26	0.945	26	0.943	26	0.739	25	0.748	26	0.987	26	0.983	26	0.707	26	0.706	26	1.005	26	1.003	26
1680	gi|241918737	hypothetical protein SORBIDRAFT_01g028220 [Sorghum bicolor]	644	305069	26	11	6.7	5.89	0.969	26	0.992	26	1.039	26	1.058	26	0.981	26	1.003	26	0.981	26	0.998	26	1.04	26	1.061	26	0.996	26	1.015	26
1681	gi|241938118	hypothetical protein SORBIDRAFT_06g025260 [Sorghum bicolor]	644	33609	38	8	36.9	9.13	1.083	38	0.983	38	0.981	37	0.889	38	1.03	38	0.933	38	0.916	37	0.826	37	1.16	38	1.05	38	0.927	37	0.841	38
1682	gi|241939795	hypothetical protein SORBIDRAFT_06g030140 [Sorghum bicolor]	642	52665	36	10	27.4	5.43	1.257	35	1.186	36	0.932	36	0.881	36	1.191	36	1.129	36	1.011	36	0.954	36	1.336	36	1.264	36	0.932	36	0.881	36
1683	gi|241924543	hypothetical protein SORBIDRAFT_02g042115 [Sorghum bicolor]	641	43373	22	7	22.3	9.7	1.64	10	1.769	11	1.285	10	1.383	11	1.802	10	1.931	10	1.463	11	1.545	11	1.629	11	1.725	11	1.358	11	1.436	11
1684	gi|241930599	hypothetical protein SORBIDRAFT_03g036890 [Sorghum bicolor]	641	16350	36	5	36.4	9.56	1.261	36	1.255	36	0.796	36	0.788	36	1.248	36	1.24	36	0.904	36	0.893	34	1.203	36	1.193	36	0.83	36	0.823	36
1685	gi|241940298	hypothetical protein SORBIDRAFT_07g004940 [Sorghum bicolor]	640	131855	22	9	13.2	5.52	1.035	22	1.05	22	1.007	22	1.017	22	1.086	22	1.1	22	0.938	22	0.946	22	1.107	22	1.092	21	1.011	22	1.021	22
1686	gi|241940457	hypothetical protein SORBIDRAFT_07g007810 [Sorghum bicolor]	640	70519	31	11	24.3	5.01	1.084	29	1.043	29	0.973	28	0.931	28	1.054	29	1.013	29	0.999	29	0.955	29	1.166	28	1.118	28	0.948	29	0.908	29
1687	gi|241916112	hypothetical protein SORBIDRAFT_10g004460 [Sorghum bicolor]	639	65686	30	11	29.6	7.59	1.062	30	1.124	30	0.92	30	0.969	30	0.991	30	1.047	30	0.926	30	0.974	30	1.031	30	1.087	30	0.916	30	0.965	30
1688	gi|241930391	hypothetical protein SORBIDRAFT_03g033090 [Sorghum bicolor]	639	25235	46	7	29.5	9.48	1.08	46	1.045	46	0.922	46	0.888	46	1.049	46	1.014	46	0.951	44	0.925	46	1.07	46	1.033	46	0.995	45	0.982	46
1689	gi|241921322	hypothetical protein SORBIDRAFT_01g028650 [Sorghum bicolor]	639	17085	25	6	47.8	7.77	0.845	23	0.895	24	0.812	23	0.843	23	0.821	23	0.869	24	0.873	23	0.918	23	0.849	22	0.896	22	0.853	22	0.899	22
1690	gi|241928342	hypothetical protein SORBIDRAFT_03g034820 [Sorghum bicolor]	638	43039	25	6	19.8	9.2	0.969	25	1.009	25	0.931	24	0.947	25	0.986	25	1.025	25	0.947	25	0.98	25	1.058	25	1.098	25	0.847	25	0.879	25
1691	gi|241931049	hypothetical protein SORBIDRAFT_03g045460 [Sorghum bicolor]	638	38330	35	7	28	4.84	0.284	23	0.278	23	0.255	23	0.248	23	0.309	23	0.303	23	0.286	23	0.278	23	0.399	22	0.372	23	0.26	23	0.254	23
1692	gi|241934583	hypothetical protein SORBIDRAFT_04g036670 [Sorghum bicolor]	638	93053	22	6	12.7	5.96	0.917	8	0.832	8	1.158	8	1.046	8	1.117	8	1.012	8	1.155	7	1.005	7	1.41	7	1.231	7	1.112	8	1.004	8
1693	gi|241936955	hypothetical protein SORBIDRAFT_05g024260 [Sorghum bicolor]	638	48333	29	10	35.1	5.29	0.973	27	0.974	28	0.906	27	0.908	28	0.966	26	0.968	28	0.938	26	0.937	29	1.02	26	1.021	27	0.95	26	0.946	26
1694	gi|241915573	hypothetical protein SORBIDRAFT_10g025355, partial [Sorghum bicolor]	636	24169	32	5	34.4	5.04	0.999	31	1.068	31	1.061	31	1.129	31	1.015	31	1.084	31	1.042	30	1.09	31	1.026	31	1.093	31	1.029	30	1.074	31
1695	gi|241922057	hypothetical protein SORBIDRAFT_01g041650 [Sorghum bicolor]	636	77383	54	11	18.8	6.64	1.029	53	1.041	54	0.93	54	0.938	54	1.043	54	1.055	54	0.876	54	0.882	54	1.062	54	1.073	54	0.859	54	0.867	54
1696	gi|241937888	hypothetical protein SORBIDRAFT_06g020900 [Sorghum bicolor]	635	53155	47	12	41.6	5.77	0.914	46	0.907	46	1.033	45	1.051	44	0.883	47	0.895	47	1.051	45	1.059	45	0.869	46	0.88	46	1.028	45	1.019	47
1697	gi|241917304	hypothetical protein SORBIDRAFT_10g031230 [Sorghum bicolor]	635	87738	20	6	19.7	5.01	0.966	20	1.027	20	0.818	20	0.829	19	1.025	20	1.046	19	0.88	20	0.93	20	0.941	20	0.996	20	0.915	20	0.925	19
1698	gi|241922054	hypothetical protein SORBIDRAFT_01g041570 [Sorghum bicolor]	634	45100	38	6	22.4	7.29	0.898	19	0.875	19	0.743	19	0.721	19	0.863	19	0.84	19	0.795	19	0.77	19	0.986	19	0.958	19	0.699	19	0.678	19
1699	gi|241922094	hypothetical protein SORBIDRAFT_01g042300 [Sorghum bicolor]	633	166548	29	12	14.1	5.68	0.946	28	0.957	28	1.015	29	1.02	29	0.918	28	0.927	28	1.028	29	1.032	29	0.917	28	0.924	28	1.056	28	1.064	28
1700	gi|241923666	hypothetical protein SORBIDRAFT_02g026040 [Sorghum bicolor]	633	60420	26	10	32	5.74	1.179	26	1.172	26	0.777	26	0.77	26	1.326	26	1.318	26	0.831	26	0.822	26	1.214	26	1.204	26	0.877	26	0.869	26
1701	gi|241929409	hypothetical protein SORBIDRAFT_03g007230 [Sorghum bicolor]	632	114247	19	5	9.4	6.69	1.156	19	0.966	19	0.802	19	0.667	19	1.016	19	0.848	19	0.98	19	0.814	19	1.176	19	0.965	18	0.973	18	0.81	18
1702	gi|241929730	hypothetical protein SORBIDRAFT_03g012920 [Sorghum bicolor]	631	25275	29	6	39.8	7.77	0.899	29	0.873	29	0.98	29	0.947	29	0.953	28	0.923	28	0.976	29	0.984	27	0.888	28	0.88	29	0.925	29	0.894	29
1703	gi|241926449	hypothetical protein SORBIDRAFT_02g037280 [Sorghum bicolor]	631	68033	36	9	17.6	5.2	1.046	36	1.031	36	0.988	36	0.97	36	1.109	36	1.084	35	0.938	36	0.919	36	1.15	36	1.131	36	0.9	36	0.884	36
1704	gi|241930442	hypothetical protein SORBIDRAFT_03g034230 [Sorghum bicolor]	630	63641	29	11	31	5.96	0.93	23	0.9	22	1.061	24	1.008	23	0.979	24	0.944	24	1.027	24	0.986	24	0.985	24	0.949	24	1.01	23	0.971	23
1705	gi|241931973	hypothetical protein SORBIDRAFT_04g020560 [Sorghum bicolor]	629	50616	26	8	34	4.63	1.06	24	0.959	24	0.92	24	0.829	24	0.926	24	0.837	24	0.954	24	0.858	24	0.937	24	0.845	24	1.043	24	0.94	24
1706	gi|241919130	hypothetical protein SORBIDRAFT_01g035430 [Sorghum bicolor]	627	109515	37	13	23	6.7	0.924	37	0.948	37	0.94	37	0.96	37	0.896	37	0.918	37	0.965	37	0.984	37	0.975	36	0.997	36	0.977	37	0.998	37
1707	gi|241938301	hypothetical protein SORBIDRAFT_06g028990 [Sorghum bicolor]	626	46288	27	7	23.4	8.72	1.008	27	0.953	27	1.19	27	1.12	27	0.896	27	0.846	27	1.17	27	1.1	27	0.898	27	0.847	27	1.093	27	1.029	27
1708	gi|241918115	hypothetical protein SORBIDRAFT_01g015110 [Sorghum bicolor]	625	33842	23	8	41.5	7.64	1.081	22	1.129	23	0.877	23	0.933	21	1.088	23	1.159	23	0.84	23	0.898	21	1.124	23	1.195	23	0.816	23	0.857	22
1709	gi|241928647	hypothetical protein SORBIDRAFT_03g040600 [Sorghum bicolor]	624	34973	23	4	27.4	8.84	0.871	22	0.896	22	1.1	22	1.127	23	0.853	22	0.879	23	1.077	22	1.098	23	1.143	22	1.177	22	1.032	21	1.061	23
1710	gi|241941527	hypothetical protein SORBIDRAFT_07g005510 [Sorghum bicolor]	624	93625	41	8	16.8	5	0.705	40	0.672	40	1.346	38	1.265	40	0.724	40	0.69	40	1.324	40	1.256	40	0.874	40	0.832	40	1.26	40	1.198	40
1711	gi|241926370	hypothetical protein SORBIDRAFT_02g035950 [Sorghum bicolor]	623	31505	26	6	36.3	4.71	1.057	20	1.194	20	0.914	20	1.028	20	1.08	20	1.219	20	0.858	20	0.964	20	1.042	20	1.173	20	0.919	20	1.034	20
1712	gi|241942211	hypothetical protein SORBIDRAFT_07g027050 [Sorghum bicolor]	623	53324	18	6	19.7	6.86	1.019	18	0.967	18	1.046	18	1.026	17	0.99	18	0.937	18	0.934	18	0.881	18	1.006	18	0.951	18	1.022	18	0.965	18
1713	gi|241931970	hypothetical protein SORBIDRAFT_04g020520 [Sorghum bicolor]	623	84611	22	8	18.3	5.14	0.933	19	0.885	20	0.81	20	0.75	20	1.006	19	0.916	20	0.866	19	0.778	20	1.011	20	0.938	20	0.808	20	0.749	20
1714	gi|241935070	hypothetical protein SORBIDRAFT_05g006620 [Sorghum bicolor]	623	57922	24	9	22.7	6.82	1.076	16	1.074	16	0.901	16	0.912	15	1.095	16	1.091	16	0.892	16	0.885	16	1.317	16	1.311	16	0.932	16	0.926	16
1715	gi|241915486	hypothetical protein SORBIDRAFT_10g023830 [Sorghum bicolor]	620	30774	33	8	42.9	4.84	1.2	21	1.303	21	0.83	21	0.897	21	1.201	21	1.348	20	0.883	21	0.953	21	1.209	21	1.308	21	0.826	20	0.909	21
1716	gi|241928211	hypothetical protein SORBIDRAFT_03g032610 [Sorghum bicolor]	620	49121	18	7	25	5.11	0.963	17	1.069	18	0.838	16	0.927	17	0.975	17	1.08	17	1.109	15	1.224	15	0.95	16	1.053	17	0.97	14	1.083	15
1717	gi|241915979	hypothetical protein SORBIDRAFT_10g002040 [Sorghum bicolor]	620	20006	100	8	37.5	11.15	0.877	11	0.938	11	0.928	10	0.991	11	0.825	11	0.88	11	1.059	11	1.125	11	0.755	11	0.804	11	0.87	11	0.926	11
1718	gi|241946033	hypothetical protein SORBIDRAFT_09g006010 [Sorghum bicolor]	619	36256	31	6	32.6	9.04	1.077	26	1.186	25	0.64	25	0.705	25	1.143	26	1.258	25	0.725	26	0.794	25	0.92	25	1.007	24	0.632	25	0.696	25
1719	gi|241922311	hypothetical protein SORBIDRAFT_01g046260 [Sorghum bicolor]	619	69056	25	9	20	7.23	1.028	25	0.962	24	1.027	25	0.955	25	1.075	25	1.003	25	1.052	25	0.977	25	1.088	25	1.013	25	0.994	24	0.944	25
1720	gi|241942069	hypothetical protein SORBIDRAFT_07g024646, partial [Sorghum bicolor]	619	25731	29	5	52	5.36	1.417	1	1.297	1	1.096	1	0.999	1	1.431	1	1.308	1	1.251	1	1.138	1	1.621	1	1.479	1	1.093	1	0.996	1
1721	gi|241914903	hypothetical protein SORBIDRAFT_10g006970 [Sorghum bicolor]	618	53642	38	10	34.2	6.12	1.055	38	1.097	38	1.095	37	1.124	38	1.012	38	1.044	37	1.114	38	1.143	37	1.01	38	1.038	36	1.018	38	1.053	38
1722	gi|241929803	hypothetical protein SORBIDRAFT_03g014460 [Sorghum bicolor]	618	149915	29	10	10	6.06	1.063	29	1.113	29	0.93	29	0.97	29	1.039	29	1.087	29	0.947	29	0.986	29	1.087	29	1.134	29	0.934	29	0.974	29
1723	gi|190688742	putative small nuclear ribonucleoprotein D2 [Sorghum bicolor]	617	16030	35	6	51.9	9.88	0.942	35	0.924	35	1.055	35	1.03	35	0.93	35	0.911	35	0.953	35	0.92	34	0.875	35	0.85	34	1.011	35	0.987	35
1724	gi|241926075	hypothetical protein SORBIDRAFT_02g030430 [Sorghum bicolor]	617	66596	17	6	20.2	4.49	1.108	17	1.009	17	0.93	17	0.851	16	1.108	17	1.007	17	0.907	17	0.821	17	1.108	16	0.997	17	0.931	17	0.844	17
1725	gi|241945532	hypothetical protein SORBIDRAFT_09g028480 [Sorghum bicolor]	616	28319	21	2	16.7	8.54	0.975	4	0.961	5	1.424	7	1.373	6	0.891	5	0.881	6	1.514	7	1.474	5	0.848	5	0.801	3	1.305	5	1.287	5
1726	gi|241947411	hypothetical protein SORBIDRAFT_0088s002010 [Sorghum bicolor]	616	74628	28	10	30.8	8.87	0.972	18	1.027	18	0.892	18	0.939	18	0.942	18	0.994	18	0.932	18	0.979	18	0.948	18	0.999	18	0.879	17	0.939	18
1727	gi|241940801	hypothetical protein SORBIDRAFT_07g022130 [Sorghum bicolor]	615	97524	27	9	18	6.18	1.077	25	1.065	27	0.988	25	0.955	27	1.046	27	1.05	26	0.987	27	0.998	26	1.051	27	1.045	27	1.019	27	1.012	27
1728	gi|241918758	hypothetical protein SORBIDRAFT_01g028560 [Sorghum bicolor]	614	79974	38	11	21.2	6.62	0.985	32	1.001	34	1.018	34	1.035	34	0.912	34	0.93	34	1.027	34	1.043	34	0.902	34	0.918	34	0.979	34	0.996	34
1729	gi|241921034	hypothetical protein SORBIDRAFT_01g021020 [Sorghum bicolor]	614	67305	22	9	25.8	6.07	0.933	20	0.859	20	1.083	19	0.959	20	1.018	20	0.936	20	0.979	19	0.865	20	1.007	20	0.924	20	0.989	20	0.907	20
1730	gi|241927858	hypothetical protein SORBIDRAFT_03g026810 [Sorghum bicolor]	613	82487	15	4	8.1	5.03	1.248	14	1.07	15	0.912	14	0.784	15	1.062	15	0.912	15	1.015	15	0.868	15	1.333	15	1.143	15	0.895	14	0.769	15
1731	gi|241919592	hypothetical protein SORBIDRAFT_01g044770 [Sorghum bicolor]	612	25451	25	4	30.3	9.51	0.957	25	0.971	25	1.002	25	1.012	25	0.862	25	0.874	25	0.98	25	0.989	25	0.98	25	0.992	25	0.859	24	0.896	25
1732	gi|241945514	hypothetical protein SORBIDRAFT_09g028070 [Sorghum bicolor]	611	65309	28	10	25.8	5.53	1.065	27	1.068	27	0.979	28	0.981	27	1.064	28	1.067	27	1.027	28	1.02	27	1.121	27	1.121	27	0.993	27	0.992	27
1733	gi|241919191	hypothetical protein SORBIDRAFT_01g036710 [Sorghum bicolor]	611	28556	31	8	45.8	9.32	1.038	30	1.053	31	0.942	30	0.953	31	1.031	30	1.044	31	0.969	30	0.977	31	1.043	30	1.053	31	0.952	29	0.959	31
1734	gi|241930107	hypothetical protein SORBIDRAFT_03g027430 [Sorghum bicolor]	611	182790	22	7	6.8	6.61	1.182	4	1.103	5	1.291	5	1.272	5	1.025	4	1.052	5	0.986	5	0.971	5	1.349	5	1.331	5	1.063	5	1.048	5
1735	gi|241944607	hypothetical protein SORBIDRAFT_09g004380 [Sorghum bicolor]	611	50101	31	9	28	6.64	0.921	31	0.939	30	0.905	31	0.908	31	0.894	31	0.9	31	0.929	31	0.93	31	0.915	31	0.919	31	0.892	31	0.896	31
1736	gi|241937063	hypothetical protein SORBIDRAFT_05g025980 [Sorghum bicolor]	611	51158	22	3	10.7	4.96	0.935	22	0.991	22	1.068	22	1.126	22	0.937	21	0.994	21	0.994	21	1.032	21	1.059	21	1.121	21	1.054	21	1.115	21
1737	gi|241917704	hypothetical protein SORBIDRAFT_01g007380 [Sorghum bicolor]	610	61786	27	8	28.9	4.67	0.953	25	0.916	25	0.884	25	0.82	25	0.846	24	0.806	26	0.863	27	0.803	26	0.983	26	0.92	25	0.927	26	0.873	25
1738	gi|241929104	hypothetical protein SORBIDRAFT_03g001740 [Sorghum bicolor]	610	53920	22	7	30.5	6.68	1.009	22	1.05	21	0.945	22	0.978	21	0.965	22	1.002	21	0.941	21	0.972	22	1.037	21	1.079	21	0.952	22	0.986	21
1739	gi|241920790	hypothetical protein SORBIDRAFT_01g017010 [Sorghum bicolor]	609	59683	28	7	24.8	4.89	0.981	28	0.976	28	0.929	28	0.92	28	1.002	28	0.996	28	0.89	28	0.881	28	0.935	26	0.944	28	0.89	28	0.882	28
1740	gi|241920964	hypothetical protein SORBIDRAFT_01g019730 [Sorghum bicolor]	608	29193	33	5	25.2	5.66	0.967	33	0.864	33	1.128	33	1.003	33	1.059	33	0.945	33	0.978	33	0.868	33	0.922	33	0.821	33	1.081	33	0.961	33
1741	gi|241945366	hypothetical protein SORBIDRAFT_09g025660 [Sorghum bicolor]	608	114185	25	7	10.4	5.5	0.979	5	0.862	5	1.131	5	0.99	5	0.898	5	0.789	5	1.245	5	1.089	5	1.228	5	1.077	5	1.125	5	0.985	5
1742	gi|241937789	hypothetical protein SORBIDRAFT_06g018800 [Sorghum bicolor]	607	44715	26	6	33	6.82	0.828	25	0.865	25	0.938	24	0.963	25	0.825	25	0.861	25	1.033	24	1.06	24	0.825	23	0.856	22	0.908	24	0.953	25
1743	gi|241919989	hypothetical protein SORBIDRAFT_01g002020 [Sorghum bicolor]	606	71505	22	8	18.1	6.55	1.227	21	1.247	21	0.899	21	0.91	21	1.171	21	1.132	20	0.855	21	0.864	21	1.198	20	1.232	21	0.887	21	0.898	21
1744	gi|241939896	hypothetical protein SORBIDRAFT_06g031930 [Sorghum bicolor]	606	71399	25	9	17.5	5.2	1.023	24	1.042	24	0.843	24	0.854	24	0.984	24	1.001	24	0.804	24	0.814	24	1.054	24	1.063	23	0.767	24	0.778	24
1745	gi|241928749	hypothetical protein SORBIDRAFT_03g042500 [Sorghum bicolor]	605	60996	44	12	35.8	6.09	0.876	42	0.892	42	0.861	41	0.883	42	0.878	42	0.894	42	0.913	41	0.935	42	0.915	41	0.934	41	0.864	42	0.877	42
1746	gi|241927872	hypothetical protein SORBIDRAFT_03g026970 [Sorghum bicolor]	604	53900	21	5	12.8	9.17	0.951	21	0.894	21	0.627	21	0.586	21	0.849	21	0.796	21	0.664	21	0.62	21	0.885	21	0.83	21	0.646	21	0.605	21
1747	gi|241916764	hypothetical protein SORBIDRAFT_10g021685 [Sorghum bicolor]	603	63457	21	8	18	6.04	0.44	21	0.445	21	1.188	21	1.161	20	0.422	21	0.427	21	1.107	20	1.108	20	0.535	20	0.539	20	1.1	20	1.103	20
1748	gi|241929135	hypothetical protein SORBIDRAFT_03g002400 [Sorghum bicolor]	603	27304	13	7	37.8	7.9	1.108	12	1.109	11	0.922	10	0.931	13	1.115	11	1.122	11	0.928	12	0.93	13	1.193	13	1.201	12	0.881	12	0.886	12
1749	gi|241920310	hypothetical protein SORBIDRAFT_01g008050 [Sorghum bicolor]	602	87490	42	5	8.5	8.89	0.731	21	0.685	21	0.914	22	0.853	22	0.793	21	0.743	21	1.045	21	0.975	21	0.7	21	0.658	20	1.017	20	1.043	21
1750	gi|241929629	hypothetical protein SORBIDRAFT_03g011260 [Sorghum bicolor]	602	64663	30	8	20	5.75	1.112	30	1.067	30	0.962	29	0.917	29	0.982	30	0.941	30	0.918	29	0.874	29	1.061	29	1.014	29	0.99	29	0.955	30
1751	gi|241936462	hypothetical protein SORBIDRAFT_05g008300 [Sorghum bicolor]	602	44657	19	8	34.1	6.71	0.931	19	0.984	19	0.948	19	0.998	19	0.994	18	1.02	19	0.927	19	0.974	19	1.028	19	1.083	19	0.912	19	0.96	19
1752	gi|241932848	hypothetical protein SORBIDRAFT_04g036790 [Sorghum bicolor]	602	95578	33	11	21	4.71	1.273	33	1.146	33	1.152	33	1.032	33	1.048	33	0.941	33	1.066	33	0.953	33	1.06	32	0.951	32	1.085	33	0.973	33
1753	gi|241922889	hypothetical protein SORBIDRAFT_02g005910 [Sorghum bicolor]	602	94200	16	6	10.3	5.2	1.04	16	1.009	16	1.033	16	0.997	16	0.948	16	0.918	16	1.045	16	1.008	16	1.04	16	1.006	16	0.981	16	0.948	16
1754	gi|241933807	hypothetical protein SORBIDRAFT_04g022560 [Sorghum bicolor]	600	58245	27	6	11.8	5.22	0.202	5	0.219	5	0.25	5	0.27	5	0.243	5	0.264	5	0.274	5	0.296	5	0.288	5	0.312	5	0.232	5	0.251	5
1755	gi|241918723	plant synaptotagmin [Sorghum bicolor]	600	79546	33	13	32.7	6.46	1.026	32	0.995	32	1.034	32	0.998	32	1.014	32	0.982	32	1.089	31	1.041	32	1.026	32	0.992	32	1.036	32	1.001	32
1756	gi|241941902	hypothetical protein SORBIDRAFT_07g021410 [Sorghum bicolor]	600	19507	56	4	31.1	11.39	1.103	20	1.103	20	0.951	20	0.946	20	0.993	20	0.991	20	0.916	19	0.911	19	1.022	20	1.019	20	0.961	20	0.979	19
1757	gi|241945347	hypothetical protein SORBIDRAFT_09g025330 [Sorghum bicolor]	600	23551	12	3	24	7.46	0.812	12	0.758	12	1.007	12	0.936	12	0.838	12	0.781	12	1.109	12	1.056	11	0.833	11	0.75	12	0.991	12	0.921	12
1758	gi|241917308	hypothetical protein SORBIDRAFT_10g031320 [Sorghum bicolor]	599	41645	22	3	14.3	8.43	---	---	---	---	---	---	---	---	---	---	---	---	---	---	---	---	---	---	---	---	---	---	---	---
1759	gi|241931969	hypothetical protein SORBIDRAFT_04g020490 [Sorghum bicolor]	599	58714	36	7	21.6	5.71	1.086	36	1.018	35	1.09	36	1.004	36	1.053	36	0.973	36	0.99	36	0.911	36	1.048	36	0.967	36	1.044	36	0.962	36
1760	gi|241916156	hypothetical protein SORBIDRAFT_10g005060 [Sorghum bicolor]	599	27238	23	7	44.3	9.54	1.081	20	1.079	20	0.836	19	0.83	19	1.058	20	1.054	20	0.807	20	0.8	20	1.143	19	1.135	19	0.891	20	0.886	20
1761	gi|241933355	hypothetical protein SORBIDRAFT_04g007325, partial [Sorghum bicolor]	599	12261	20	2	23.6	3.66	0.993	20	0.941	20	1	18	0.95	20	0.895	20	0.846	20	0.973	20	0.916	20	1.023	20	0.965	20	0.969	19	0.941	20
1762	gi|219898595	unnamed protein product [Sorghum bicolor]	597	21409	27	5	45.3	9.65	1.02	27	1.07	27	0.872	27	0.91	27	0.956	27	1.002	27	0.992	26	1.032	27	0.914	27	0.955	27	0.918	26	0.961	27
1763	gi|15529117	chitinase-B, partial [Sorghum bicolor]	595	32440	26	7	34.4	8.73	1.46	14	1.42	15	0.497	14	0.491	14	1.462	15	1.441	15	0.535	15	0.525	15	1.297	15	1.276	15	0.533	14	0.519	14
1764	gi|241921906	hypothetical protein SORBIDRAFT_01g038740 [Sorghum bicolor]	595	47949	24	8	32.7	6.56	0.876	20	0.803	21	0.835	21	0.796	21	0.805	21	0.77	21	0.855	21	0.871	20	0.836	21	0.798	21	0.863	21	0.823	21
1765	gi|241946172	hypothetical protein SORBIDRAFT_09g014430 [Sorghum bicolor]	593	73071	21	5	9.2	5.07	0.927	2	0.95	2	0.768	2	0.783	2	0.9	2	0.921	2	0.822	2	0.838	2	1.113	2	1.137	2	0.739	2	0.755	2
1766	gi|219898383	unnamed protein product [Sorghum bicolor]	593	18621	37	7	43	8.53	1.371	29	1.351	29	0.854	37	1	29	1.179	29	1.161	29	0.974	29	0.954	29	1.218	29	1.197	29	0.874	36	0.98	29
1767	gi|241920100	hypothetical protein SORBIDRAFT_01g004270 [Sorghum bicolor]	593	45671	21	5	18.4	9.21	0.819	21	0.869	20	0.823	21	0.856	21	0.742	21	0.774	21	0.899	21	0.933	21	0.723	21	0.753	21	0.92	21	0.957	21
1768	gi|241920544	hypothetical protein SORBIDRAFT_01g012360 [Sorghum bicolor]	593	20875	18	4	35.1	5.31	0.936	11	0.88	10	0.939	11	0.942	11	0.906	11	0.912	11	1.084	11	1.086	11	1.164	11	1.17	11	1.154	11	1.159	11
1769	gi|241941070	hypothetical protein SORBIDRAFT_07g026600 [Sorghum bicolor]	593	28453	34	6	29.6	4.96	0.858	13	0.802	13	0.995	14	0.927	14	0.877	12	0.818	11	1.102	15	1.026	14	0.916	13	0.853	13	1.011	14	0.943	13
1770	gi|241925281	hypothetical protein SORBIDRAFT_02g010230 [Sorghum bicolor]	592	20766	29	5	31.5	5.85	1.186	29	1.167	29	1.244	29	1.239	28	1.264	29	1.27	28	1.149	29	1.123	29	1.173	29	1.15	29	1.187	29	1.162	29
1771	gi|241917530	hypothetical protein SORBIDRAFT_01g004030 [Sorghum bicolor]	592	56849	24	5	15	8.82	1.34	24	1.424	24	0.768	24	0.797	23	0.983	24	1.043	24	0.824	23	0.862	24	1.023	24	1.083	24	0.87	24	0.92	24
1772	gi|241924878	hypothetical protein SORBIDRAFT_02g003630 [Sorghum bicolor]	592	37584	21	7	38.8	5.24	1.024	19	1.086	18	0.715	19	0.786	20	0.973	20	1.052	21	0.673	18	0.714	20	1.052	20	1.145	21	0.759	18	0.791	20
1773	gi|241939421	hypothetical protein SORBIDRAFT_06g023840 [Sorghum bicolor]	592	98680	17	5	10.1	5.42	1.004	17	0.982	17	1.102	17	1.073	17	1.065	16	1.047	17	1.168	17	1.135	17	1.168	16	1.084	17	1.164	17	1.134	17
1774	gi|241922547	hypothetical protein SORBIDRAFT_01g050430 [Sorghum bicolor]	590	24221	31	7	41.3	4.78	1.198	8	1.318	8	0.704	9	0.775	9	1.053	9	1.162	9	0.738	9	0.811	9	1.183	9	1.303	9	0.641	9	0.705	9
1775	gi|241918821	hypothetical protein SORBIDRAFT_01g029610 [Sorghum bicolor]	589	15287	20	2	16.9	8.05	0.591	20	0.633	19	1.362	20	1.329	20	0.608	20	0.595	20	1.318	20	1.29	19	0.658	20	0.643	20	1.326	19	1.286	20
1776	gi|241917632	hypothetical protein SORBIDRAFT_01g005990 [Sorghum bicolor]	589	30904	24	4	22.1	6.02	1.273	20	1.342	20	0.888	20	0.931	20	1.359	20	1.43	20	0.904	20	0.947	20	1.193	20	1.253	20	0.871	20	0.914	20
1777	gi|241936263	hypothetical protein SORBIDRAFT_05g005150 [Sorghum bicolor]	589	19720	22	4	34.7	5.46	1.047	22	1.086	22	0.864	22	0.892	22	1.07	22	1.108	22	0.859	21	0.878	22	0.965	22	0.997	22	0.904	21	0.947	22
1778	gi|241915469	hypothetical protein SORBIDRAFT_10g023460 [Sorghum bicolor]	588	18637	40	6	41.1	5.29	0.876	24	0.928	25	0.94	25	0.979	25	0.854	25	0.892	25	0.997	25	1.037	25	0.853	24	0.877	25	0.967	25	1.008	25
1779	gi|241945651	hypothetical protein SORBIDRAFT_09g030400 [Sorghum bicolor]	588	49155	22	6	23.3	5.74	1.26	11	1.189	11	0.777	11	0.729	11	1.185	11	1.116	11	0.769	11	0.721	11	1.102	10	1.045	11	0.89	10	0.837	10
1780	gi|241924209	hypothetical protein SORBIDRAFT_02g035830 [Sorghum bicolor]	588	24482	12	3	23.9	6.9	1.109	11	1.076	11	1	11	0.966	11	0.965	12	0.951	12	1.061	12	1.041	12	1.065	11	1.03	11	0.914	12	0.898	12
1781	gi|241942902	hypothetical protein SORBIDRAFT_08g016390 [Sorghum bicolor]	586	43221	39	6	13.5	5.94	0.656	3	0.682	3	2.686	3	2.778	3	0.706	3	0.732	3	2.143	3	2.214	3	0.842	3	0.872	3	2.426	3	2.511	3
1782	gi|241920464	hypothetical protein SORBIDRAFT_01g011010 [Sorghum bicolor]	586	133849	26	8	9.9	4.94	0.979	11	1.007	11	0.869	11	0.89	11	0.939	9	0.995	11	0.91	11	0.931	11	1.035	11	1.061	11	0.899	11	0.922	11
1783	gi|241924108	hypothetical protein SORBIDRAFT_02g033940 [Sorghum bicolor]	586	156671	33	11	13.1	6.41	0.958	33	0.963	33	0.919	32	0.92	32	0.963	33	0.967	33	0.883	33	0.883	33	0.962	33	0.964	33	0.897	32	0.899	32
1784	gi|241925753	hypothetical protein SORBIDRAFT_02g024610 [Sorghum bicolor]	586	19527	61	4	31.1	11.39	1.036	25	1.023	25	1.081	25	1.058	24	1.059	24	1.036	24	0.883	25	0.867	25	0.989	24	0.968	25	1.069	25	1.052	25
1785	gi|241934432	hypothetical protein SORBIDRAFT_04g034140 [Sorghum bicolor]	586	54256	14	1	3.7	4.99	0.601	14	0.66	14	0.831	14	0.909	14	0.772	14	0.847	14	0.883	14	0.964	14	0.967	13	1.012	13	0.717	14	0.784	14
1786	gi|241938280	hypothetical protein SORBIDRAFT_06g028510 [Sorghum bicolor]	586	135922	32	8	9.1	9.47	1.274	32	1.327	32	0.671	32	0.696	32	1.268	32	1.319	32	0.659	32	0.682	32	1.381	32	1.434	32	0.694	32	0.704	31
1787	gi|241918801	hypothetical protein SORBIDRAFT_01g029280 [Sorghum bicolor]	586	32379	23	5	25	9.62	0.931	13	0.932	13	0.712	13	0.709	13	0.923	13	0.923	13	0.7	13	0.696	13	0.978	13	0.927	12	0.736	12	0.706	13
1788	gi|241941856	hypothetical protein SORBIDRAFT_07g020640 [Sorghum bicolor]	584	71285	22	9	17.6	8.62	0.949	22	0.901	22	1.007	22	0.953	22	0.865	21	0.826	22	1.096	20	1.082	19	0.987	21	0.95	21	1.046	22	0.989	22
1789	gi|241921616	hypothetical protein SORBIDRAFT_01g033590 [Sorghum bicolor]	584	66659	26	10	26.5	8.94	1.001	10	1.017	10	0.498	10	0.499	9	0.893	10	0.906	10	0.511	10	0.516	10	0.935	10	0.947	10	0.414	9	0.405	9
1790	gi|241941104	hypothetical protein SORBIDRAFT_07g027330 [Sorghum bicolor]	583	102561	25	10	17.2	4.65	0.953	20	0.999	21	0.922	20	0.961	21	0.937	20	0.985	21	0.95	20	0.993	20	0.996	19	1.107	21	0.926	20	0.961	20
1791	gi|241930660	hypothetical protein SORBIDRAFT_03g038220 [Sorghum bicolor]	581	40284	20	6	22.3	9.72	1.014	19	1.059	19	0.85	20	0.833	18	1.024	18	1.063	19	0.883	18	0.921	19	0.969	18	1.01	18	0.936	18	0.975	18
1792	gi|241916022	hypothetical protein SORBIDRAFT_10g002780 [Sorghum bicolor]	581	49935	19	8	26.1	6.57	1.136	19	1.147	19	1.029	19	1.034	19	1.126	19	1.155	18	1.06	19	1.064	19	1.122	19	1.129	19	1.035	18	1.102	18
1793	gi|241916818	hypothetical protein SORBIDRAFT_10g022490 [Sorghum bicolor]	578	83595	23	6	11	6.86	1.009	23	1.019	23	0.88	22	0.884	22	1.06	23	1.069	23	0.865	22	0.868	22	1.073	23	1.08	23	0.871	23	0.876	23
1794	gi|241938684	hypothetical protein SORBIDRAFT_06g002040 [Sorghum bicolor]	576	120410	13	3	5.1	5.63	1.078	11	1.029	12	1.142	12	1.087	13	1.05	12	1.002	12	1.073	11	1.02	12	1.189	11	1.129	13	1.169	11	1.112	12
1795	gi|241923332	hypothetical protein SORBIDRAFT_02g018670 [Sorghum bicolor]	576	45825	29	6	19.2	5.89	0.998	28	1.113	29	0.923	29	1	29	1.029	29	1.119	29	0.89	29	0.963	29	0.906	28	0.981	28	0.891	29	0.966	29
1796	gi|241939785	hypothetical protein SORBIDRAFT_06g029930 [Sorghum bicolor]	576	25699	26	3	20.3	7.27	0.993	26	0.98	26	1.077	26	1.057	26	0.968	26	0.954	26	1.003	25	0.99	25	0.945	25	0.907	26	1.005	26	0.988	26
1797	gi|241933336	hypothetical protein SORBIDRAFT_04g007020 [Sorghum bicolor]	576	19493	40	5	34.8	5.5	0.827	24	0.906	24	0.917	25	0.999	25	0.832	24	0.9	25	0.912	25	0.993	25	0.783	25	0.855	25	0.93	24	1.021	25
1798	gi|241937022	hypothetical protein SORBIDRAFT_05g025420 [Sorghum bicolor]	575	50880	26	5	15.8	10.02	1.051	26	0.998	26	0.981	26	0.927	26	0.959	26	0.909	26	0.922	26	0.87	26	1.043	26	0.987	26	0.962	26	0.909	26
1799	gi|241934514	hypothetical protein SORBIDRAFT_04g035540 [Sorghum bicolor]	574	19993	30	7	38	11.26	0.955	8	0.985	8	0.956	8	0.981	8	0.862	8	0.887	8	0.875	8	0.896	8	0.959	8	0.968	6	0.901	8	0.924	8
1800	gi|241924877	hypothetical protein SORBIDRAFT_02g003620 [Sorghum bicolor]	573	41074	18	6	28.7	5.55	1.041	17	1.027	17	0.933	17	0.915	18	1.045	18	1.026	17	0.943	18	0.921	17	1.173	18	1.144	17	0.911	16	0.902	16
1801	gi|241938084	hypothetical protein SORBIDRAFT_06g024550 [Sorghum bicolor]	572	39700	23	7	23.5	7.7	1.077	13	0.974	13	0.952	13	0.857	13	1.06	13	0.957	13	0.99	13	0.89	13	1.085	13	0.978	13	1.058	13	0.953	13
1802	gi|241925000	hypothetical protein SORBIDRAFT_02g005630 [Sorghum bicolor]	571	66421	28	7	15.8	7.64	1.15	17	1.084	16	0.955	17	0.895	17	1.078	17	1.013	17	0.952	17	0.891	17	1.332	17	1.249	17	0.922	17	0.865	17
1803	gi|241939432	hypothetical protein SORBIDRAFT_06g023950 [Sorghum bicolor]	570	48247	17	3	9.8	5.87	1.106	14	1.111	15	1.026	15	1.046	16	1.122	14	1.147	16	0.955	15	0.985	13	1.21	15	1.258	16	0.944	15	0.972	16
1804	gi|241928202	hypothetical protein SORBIDRAFT_03g032450 [Sorghum bicolor]	570	23210	39	4	27.6	10.61	1.219	39	1.29	39	0.541	39	0.57	39	1.141	39	1.205	39	0.519	39	0.546	39	0.981	39	1.035	39	0.588	39	0.619	39
1805	gi|241918749	hypothetical protein SORBIDRAFT_01g028410 [Sorghum bicolor]	570	49394	22	5	16.1	7.59	1.088	22	1.089	22	1.087	22	1.083	22	1.147	22	1.146	22	1.048	22	1.042	22	1.141	22	1.138	22	1.065	21	1.113	22
1806	gi|241937790	hypothetical protein SORBIDRAFT_06g018810 [Sorghum bicolor]	570	44332	28	8	31.8	9.24	0.953	28	1.003	28	1.222	28	1.279	28	0.9	28	0.945	28	1.244	27	1.287	28	0.986	28	1.034	28	1.191	28	1.248	28
1807	gi|241929114	hypothetical protein SORBIDRAFT_03g001870 [Sorghum bicolor]	570	45909	19	5	21.9	6.78	0.846	19	0.828	18	1.127	19	1.095	18	0.922	17	0.89	19	0.948	19	0.935	18	0.979	18	0.94	17	1.004	19	0.992	18
1808	gi|241915872	hypothetical protein SORBIDRAFT_10g031240 [Sorghum bicolor]	569	39341	57	10	38.6	7.89	1.201	54	1.121	54	1.139	54	1.058	54	1.136	54	1.059	54	1.154	54	1.07	54	1.054	54	0.98	54	1.064	54	0.989	54
1809	gi|241942871	hypothetical protein SORBIDRAFT_08g015580 [Sorghum bicolor]	568	27631	25	4	28.8	4.98	1.024	23	0.918	22	0.971	23	0.852	23	1.126	23	0.992	23	0.835	23	0.732	23	0.951	22	0.843	23	1.009	22	0.892	22
1810	gi|241919403	hypothetical protein SORBIDRAFT_01g040930 [Sorghum bicolor]	568	37382	19	4	17.8	6.9	1.29	19	1.337	19	0.778	19	0.803	19	1.123	18	1.178	19	0.771	19	0.794	19	1.262	19	1.304	19	0.719	18	0.742	18
1811	gi|241941272	hypothetical protein SORBIDRAFT_07g001500 [Sorghum bicolor]	567	71162	25	8	17.8	6	1.083	25	1.079	23	0.952	25	0.936	25	1.072	25	1.067	24	0.934	25	0.917	25	1.068	24	1.055	25	0.948	24	0.927	25
1812	gi|241928341	hypothetical protein SORBIDRAFT_03g034790 [Sorghum bicolor]	566	83789	18	8	19.2	6.79	0.848	17	0.825	17	0.983	17	0.952	17	0.823	17	0.8	17	0.928	17	0.898	17	0.876	17	0.849	17	0.971	17	0.941	17
1813	gi|241939895	hypothetical protein SORBIDRAFT_06g031920 [Sorghum bicolor]	566	68674	18	7	17.8	5.39	1.64	15	1.642	15	0.697	14	0.693	15	1.756	15	1.756	15	0.7	14	0.703	14	1.813	15	1.81	15	0.775	14	0.78	14
1814	gi|241941002	hypothetical protein SORBIDRAFT_07g025460 [Sorghum bicolor]	566	61206	33	9	24.9	5.55	0.891	33	0.905	33	1.059	33	1.076	32	0.883	32	0.899	33	0.958	33	0.967	33	0.845	33	0.855	33	0.988	33	0.999	33
1815	gi|241922804	hypothetical protein SORBIDRAFT_02g004500 [Sorghum bicolor]	566	27283	26	5	19.5	6.41	1.122	24	1.169	24	1.216	25	1.263	25	1.131	25	1.178	25	1.357	25	1.407	25	1.096	25	1.139	25	1.447	25	1.502	25
1816	gi|241944360	hypothetical protein SORBIDRAFT_08g023150 [Sorghum bicolor]	566	71545	30	8	13.9	8.05	0.979	11	1.031	12	0.543	11	0.569	12	0.947	11	0.996	12	0.499	11	0.523	11	1.038	11	1.089	12	0.547	10	0.567	11
1817	gi|241939695	hypothetical protein SORBIDRAFT_06g028230 [Sorghum bicolor]	565	36408	29	7	42.9	5.33	1.091	29	0.956	29	1.123	29	0.98	29	1.098	29	0.961	29	1.019	29	0.888	29	1.017	29	0.888	29	1.123	29	0.98	29
1818	gi|241915794	hypothetical protein SORBIDRAFT_10g029540 [Sorghum bicolor]	564	45643	23	4	13.6	5.8	0.92	1	0.886	1	0.943	1	0.904	1	0.862	1	0.83	1	1.322	1	1.266	1	1.282	1	1.231	1	1.117	1	1.072	1
1819	gi|241927999	hypothetical protein SORBIDRAFT_03g029060 [Sorghum bicolor]	564	58026	39	6	15.9	5.33	0.747	1	0.817	1	0.923	1	1.005	1	0.752	1	0.822	1	0.973	1	1.058	1	0.808	1	0.881	1	1.016	1	1.107	1
1820	gi|241930817	hypothetical protein SORBIDRAFT_03g041300 [Sorghum bicolor]	564	63523	20	5	15.5	6.79	0.867	15	0.932	15	0.998	17	1.063	17	1.036	15	1.076	14	0.832	16	0.891	16	0.986	17	1.052	17	0.914	16	0.947	15
1821	gi|241935200	hypothetical protein SORBIDRAFT_05g008570 [Sorghum bicolor]	564	57491	32	9	26.5	4.97	1.006	30	1.07	31	0.533	31	0.56	30	0.951	31	1	30	0.548	30	0.57	31	1.031	30	1.076	31	0.572	31	0.588	30
1822	gi|241917225	hypothetical protein SORBIDRAFT_10g029790 [Sorghum bicolor]	563	84711	30	7	12.5	4.38	1.276	30	1.244	30	1.131	30	1.098	30	1.375	30	1.339	30	0.966	30	0.937	30	1.192	30	1.159	30	1.016	30	0.987	30
1823	gi|241937074	hypothetical protein SORBIDRAFT_05g026170 [Sorghum bicolor]	563	162719	26	11	12.4	6.89	0.949	21	0.961	21	0.808	22	0.816	21	0.978	21	0.988	21	0.777	21	0.782	21	0.956	21	0.965	21	0.854	21	0.861	21
1824	gi|241915783	hypothetical protein SORBIDRAFT_10g029400 [Sorghum bicolor]	562	76394	35	11	22.6	6.74	1.063	21	0.974	19	1.109	20	0.997	21	1.032	20	0.931	22	0.997	21	0.916	21	1.052	21	0.968	21	1.019	21	0.937	21
1825	gi|241944754	hypothetical protein SORBIDRAFT_09g007240 [Sorghum bicolor]	561	61022	18	6	13.7	7.72	1.027	13	0.865	15	1.112	15	0.899	15	0.902	15	0.732	15	1.037	15	0.838	15	1.156	15	0.936	15	1.071	15	0.867	15
1826	gi|241937205	hypothetical protein SORBIDRAFT_06g000580 [Sorghum bicolor]	561	42614	28	8	32.4	5.79	1.099	27	1.116	27	0.926	28	0.936	28	1.01	28	1.024	28	0.919	27	0.928	27	1.136	28	1.139	27	0.897	27	0.904	28
1827	gi|241924018	hypothetical protein SORBIDRAFT_02g032270 [Sorghum bicolor]	561	46762	18	3	9.1	8.65	1.093	17	1.094	16	0.992	17	0.978	17	1.128	17	1.116	17	0.945	17	0.931	17	1.378	16	1.34	17	0.971	16	0.95	17
1828	gi|241937762	hypothetical protein SORBIDRAFT_06g018340 [Sorghum bicolor]	560	22134	28	5	42.6	9.88	1.007	27	1.024	27	0.923	27	0.936	28	0.931	27	0.947	28	0.924	27	0.935	28	1.008	27	1.025	28	0.982	28	0.995	28
1829	gi|241920194	hypothetical protein SORBIDRAFT_01g005920 [Sorghum bicolor]	560	117278	35	12	16.7	8.08	1.1	34	1.111	34	0.959	34	0.963	35	1.079	34	1.087	35	1.005	34	1.021	34	1.113	34	1.12	35	0.958	34	0.963	35
1830	gi|241920093	hypothetical protein SORBIDRAFT_01g004150 [Sorghum bicolor]	560	71540	31	11	22.2	6.36	0.867	24	0.823	23	1.196	24	1.153	24	0.933	24	0.873	23	1.147	24	1.104	24	1.003	24	0.969	24	1.01	23	1.014	24
1831	gi|241942024	hypothetical protein SORBIDRAFT_07g024010 [Sorghum bicolor]	559	58083	15	5	18.7	5.57	0.822	14	0.829	14	1.038	15	1.059	15	0.985	15	1.008	15	0.961	15	0.978	15	0.963	13	0.988	13	0.946	14	0.985	14
1832	gi|241943078	hypothetical protein SORBIDRAFT_08g019250 [Sorghum bicolor]	558	65215	30	6	20.4	5.7	0.857	28	0.887	28	1.101	28	1.136	28	0.868	27	0.897	29	1.191	29	1.227	27	0.943	28	0.972	27	1.078	28	1.107	27
1833	gi|241922048	hypothetical protein SORBIDRAFT_01g041430 [Sorghum bicolor]	556	16825	28	4	31.1	11.06	1.057	28	1.074	28	0.986	28	0.997	28	1.063	28	1.079	28	0.927	28	0.937	28	0.985	28	0.998	28	0.943	28	0.955	28
1834	gi|241934270	hypothetical protein SORBIDRAFT_04g030980 [Sorghum bicolor]	556	88332	30	11	19.4	9.42	0.949	30	0.96	30	0.954	30	0.961	30	0.954	30	0.965	30	0.854	30	0.859	30	1.035	30	1.044	30	0.965	30	0.973	30
1835	gi|241930712	hypothetical protein SORBIDRAFT_03g039330 [Sorghum bicolor]	556	29530	27	8	30.3	7.87	1.137	27	1.123	27	1.066	27	1.048	27	1.168	26	1.148	27	1.062	27	1.043	27	1.158	27	1.14	27	1.079	27	1.062	27
1836	gi|241927361	hypothetical protein SORBIDRAFT_03g009830 [Sorghum bicolor]	555	40964	28	8	32.6	5.56	1.025	20	1.057	22	0.894	22	0.932	21	1.047	21	1.091	22	0.892	21	0.926	21	0.957	21	0.997	21	0.867	21	0.902	21
1837	gi|241939061	hypothetical protein SORBIDRAFT_06g017360 [Sorghum bicolor]	555	54681	24	10	34.2	5.07	1.07	24	1.135	24	0.81	24	0.855	24	0.985	24	1.044	24	0.893	24	0.942	24	1.058	23	1.105	24	0.836	24	0.883	24
1838	gi|241921324	hypothetical protein SORBIDRAFT_01g028720 [Sorghum bicolor]	552	41650	22	3	16.5	6.16	0.885	22	0.869	22	0.948	22	0.927	22	0.953	22	0.934	22	1.013	22	0.989	22	1.125	22	1.101	22	0.953	22	0.932	22
1839	gi|241931114	hypothetical protein SORBIDRAFT_03g046550 [Sorghum bicolor]	552	47564	15	6	22	5.23	1.474	9	0.992	8	0.976	10	0.653	10	0.851	9	0.578	12	0.892	12	0.596	10	0.978	10	0.655	11	0.864	9	0.581	10
1840	gi|241931584	hypothetical protein SORBIDRAFT_04g007260 [Sorghum bicolor]	552	180234	22	5	3.3	6.15	1.081	2	0.909	2	1.165	2	0.975	2	1.013	2	0.851	2	1.266	2	1.058	2	1.583	2	1.327	2	0.988	2	0.828	2
1841	gi|241936109	hypothetical protein SORBIDRAFT_05g002760 [Sorghum bicolor]	550	30377	23	6	38.8	5.7	0.816	13	0.895	13	0.843	12	0.945	13	0.854	13	0.935	13	0.828	12	0.943	13	0.9	13	0.984	13	0.924	13	1.009	13
1842	gi|241922409	hypothetical protein SORBIDRAFT_01g047920 [Sorghum bicolor]	550	17205	32	5	71.7	6.56	0.678	4	0.689	4	1.101	4	1.113	4	0.552	4	0.56	4	1.119	4	1.13	4	0.685	4	0.693	4	0.948	4	0.959	4
1843	gi|241921356	hypothetical protein SORBIDRAFT_01g029230 [Sorghum bicolor]	549	36155	33	5	19.3	6.99	0.769	18	0.809	18	0.685	18	0.717	18	0.747	18	0.784	18	0.761	18	0.775	17	0.689	18	0.722	18	0.762	18	0.798	18
1844	gi|241915428	hypothetical protein SORBIDRAFT_10g022840 [Sorghum bicolor]	549	82493	16	7	14.7	8.78	1.053	16	1.099	16	1.034	16	1.074	16	1.045	16	1.089	16	1.025	16	1.063	16	1.007	15	1.042	15	0.933	15	0.97	15
1845	gi|241938759	hypothetical protein SORBIDRAFT_06g004500 [Sorghum bicolor]	549	27358	22	7	35.7	6.1	1.132	22	1.028	22	1.058	21	1.013	21	1.06	21	0.988	22	1.099	22	0.992	22	1.058	22	0.958	22	1.062	21	0.982	22
1846	gi|241944190	hypothetical protein SORBIDRAFT_08g020610 [Sorghum bicolor]	548	92921	28	5	9.1	5.45	0.986	15	0.858	16	0.887	15	0.746	16	0.964	15	0.836	16	0.851	16	0.722	16	1.013	16	0.862	16	0.842	14	0.724	16
1847	gi|241920550	hypothetical protein SORBIDRAFT_01g012480 [Sorghum bicolor]	548	25850	30	5	29.1	7.71	1.323	13	1.422	11	0.985	11	1.047	12	1.302	11	1.362	13	0.97	10	1.021	12	1.293	12	1.379	11	0.932	9	1.001	12
1848	gi|241934030	hypothetical protein SORBIDRAFT_04g026520 [Sorghum bicolor]	548	89358	45	8	8.6	6.04	---	---	---	---	---	---	---	---	---	---	---	---	---	---	---	---	---	---	---	---	---	---	---	---
1849	gi|241924882	hypothetical protein SORBIDRAFT_02g003700 [Sorghum bicolor]	548	43617	34	7	24.1	6.99	0.933	33	0.938	33	1.153	32	1.161	31	0.892	32	0.889	33	1.016	32	1.015	32	0.855	32	0.857	32	1.115	32	1.116	32
1850	gi|241945723	hypothetical protein SORBIDRAFT_09g001020 [Sorghum bicolor]	548	10023	20	3	58.1	6.54	1.044	14	1.091	14	0.72	14	0.75	14	1.005	14	1.049	14	0.805	14	0.836	14	1.537	14	1.602	14	0.723	14	0.753	14
1851	gi|241927874	hypothetical protein SORBIDRAFT_03g027000 [Sorghum bicolor]	547	65418	20	4	9.3	6.26	1.021	15	1.052	15	1.087	15	1.115	15	1.039	15	1.069	15	0.995	15	1.003	14	1.066	15	1.095	15	1.07	15	1.083	14
1852	gi|241924201	hypothetical protein SORBIDRAFT_02g035650 [Sorghum bicolor]	546	17591	40	5	40	10.23	1.088	6	1.024	8	1.098	9	1.022	8	1.165	9	1.09	9	0.958	9	0.892	9	0.866	9	0.807	8	1.001	9	0.934	9
1853	gi|241944549	hypothetical protein SORBIDRAFT_09g003440 [Sorghum bicolor]	546	106671	17	10	15.8	5.93	1.001	12	0.989	12	1.149	11	1.128	12	1.001	12	0.984	13	1.027	12	1.004	13	1.164	11	1.145	12	1.068	11	1.05	11
1854	gi|241945324	hypothetical protein SORBIDRAFT_09g024940 [Sorghum bicolor]	545	57109	17	4	14.5	6.16	1.056	14	0.991	16	0.879	16	0.819	16	1.186	16	1.108	16	0.793	15	0.755	15	1.177	15	1.087	16	0.867	16	0.808	16
1855	gi|241925432	hypothetical protein SORBIDRAFT_02g014460 [Sorghum bicolor]	545	40837	24	9	40.5	4.85	0.904	24	0.916	24	0.779	24	0.786	24	0.941	24	0.951	24	0.788	24	0.793	24	0.957	23	0.967	23	0.738	24	0.744	24
1856	gi|8979720	putative protein [Arabidopsis thaliana]	544	27066	31	1	4.9	9.1	0.896	31	0.876	31	1.491	30	1.444	31	0.892	31	0.871	31	1.612	31	1.566	31	0.796	31	0.775	31	1.565	31	1.523	31
1857	gi|241925776	hypothetical protein SORBIDRAFT_02g025010 [Sorghum bicolor]	544	50542	21	3	8.3	5.78	1.005	21	1.017	20	1.196	21	1.217	21	1.059	20	1.071	19	1.221	21	1.241	21	1.121	21	1.142	21	1.167	21	1.188	21
1858	gi|241941190	hypothetical protein SORBIDRAFT_07g029080 [Sorghum bicolor]	543	60581	29	11	31.1	8.15	0.902	18	0.903	18	0.829	17	0.825	17	0.92	18	0.92	18	0.82	18	0.816	18	0.993	18	0.991	18	0.829	18	0.827	18
1859	gi|241918093	hypothetical protein SORBIDRAFT_01g014770 [Sorghum bicolor]	543	57196	23	5	15.5	8.34	0.941	22	0.911	21	1.03	21	0.984	20	0.975	22	0.938	20	0.95	21	0.923	21	0.921	21	0.886	23	0.91	22	0.876	21
1860	gi|241922552	hypothetical protein SORBIDRAFT_01g050460 [Sorghum bicolor]	542	300569	30	14	8.5	5.63	1.128	19	1.03	19	1.078	19	0.98	19	1.005	19	0.916	19	1.094	18	1.002	19	1.068	18	0.988	19	1.02	17	0.94	18
1861	gi|241916010	hypothetical protein SORBIDRAFT_10g002560 [Sorghum bicolor]	541	47838	26	8	26.5	7.83	0.587	26	0.589	26	0.706	26	0.705	26	0.539	26	0.541	26	0.727	26	0.725	26	0.55	26	0.551	26	0.656	26	0.655	26
1862	gi|241934087	hypothetical protein SORBIDRAFT_04g027630 [Sorghum bicolor]	541	22382	23	4	25.1	5.66	1.493	18	1.109	17	1.36	18	1.328	18	1.192	17	1.147	18	1.435	17	1.368	18	1.236	17	1.196	17	1.046	15	1.009	15
[truncated: 3,315 more rows]

## Sheet: Set2
column head		explanation
prot_hit_num		protein hit rank
[truncated: 5,201 more rows]

## Sheet: Set3
column head		explanation
[truncated: 5,143 more rows]

[truncated: 1 more sheets: Set4]
